# Supplementary material for: Comparison of pharyngeal and invasive isolates of Streptococcus pyogenes by whole-genome sequencing in Toronto, Canada
Source: Microbiol Spectr. 2025 Feb 13;13(4):e02141-24. doi: 10.1128/spectrum.02141-24 (PMC11960128; doi:10.1128/spectrum.02141-24)
Supplement: Supplemental tables — Tables S1 to S4. [file spectrum.02141-24-s0002.xlsx]

## Sheet: Supplemental Table 1
Table S1: emm-type distribution in S. pyogenes clinical isolates
emm types/subtypes	Invasive		Non-invasive
	Number	Percentage	Number	Percentage
emm1
emm1.0	5	0.131579	7	0.0598291
emm12	10	0.263158	82	0.700855
emm12.0	4	0.105263	43	0.367521
emm12.7	2	0.0526316	0	0
emm12.8	2	0.0526316	13	0.111111
emm12.19	0	0	2	0.017094
emm12.35	0	0	3	0.025641
emm12.37	2	0.0526316	2	0.017094
emm12.101	0	0	19	0.162393
emm28
emm28.0	1	0.0263158	7	0.0598291
emm49
emm49.0	9	0.236842	0	0
emm89
emm89.0	1	0.0263158	5	0.042735
Other: emm2.0, emm4.0, emm6.4, emm9.0, emm11.0, emm22.0, emm25.4, emm53.0, emm58.0, emm66.0, emm75.0, emm77.0, emm80.0, emm81.0, emm83.1, emm87.0, emm92.0	12	0.315789	16	0.136752

## Sheet: Supplemental Table 2
Table S2: S. pyogenes clonical Isolate information from this study
GAS Isolate	Collection Date	Location	emm-type	EMM Cluster	MLST	endoS	nga	s5nA	scpC	sodA	speA	speC	speG	speH	speI	speJ	speK	speL	speM	speQ	speR	ssa	smeZ	covR	covS	cpa	cppA	enn	fbaA	fbaB	fbp54	grab	hasA	hasB	hasC	htrA/degP	hylA	hylP	ideS/Mac	lmb	spnA	mf1/spdB	mf2/spd1	mf3/spd3	mf4/spd4	sda1	sda2	mrp	plr/gapA
23SB_106M0036_S15_L001	2023-04-18	invasive	EMM1.0	A-C3	28	1	1	1	1	1	1	0	1	0	0	1	0	0	0	0	0	0	1	1	1	0	1	0	1	0	1	1	1	1	1	1	1	0	1	1	1	1	0	1	0	0	0	0	1
23SB_143M0036_S5_L001	2023-05-25	invasive	EMM12.8	A-C4	36	1	1	1	1	1	0	1	1	1	1	0	0	0	0	0	0	0	1	1	1	0	1	0	0	0	1	1	1	1	1	1	1	0	0	1	1	1	1	0	0	0	0	0	1
23SC_014M0062_S3_L001	2023-01-17	invasive	EMM66.0	E2	575	0	1	1	1	1	0	1	1	1	1	0	0	0	0	0	0	0	1	1	1	0	1	1	1	0	1	1	1	1	1	1	1	0	0	1	1	1	1	1	0	0	0	1	1
23SC_035M0015_S9_L001	2023-02-07	invasive	EMM49.0	E3	433	0	1	1	1	1	1	0	1	1	1	0	0	0	0	0	0	0	0	1	1	0	1	1	1	0	1	1	1	1	1	1	1	0	1	1	1	1	0	0	0	0	0	1	1
23SC_083M0072_S18_L001	2023-03-28	invasive	EMM25.4	E3	-	1	1	1	1	1	0	0	1	0	0	0	0	0	0	0	0	0	1	1	1	0	1	1	1	0	1	0	1	1	1	1	1	0	1	1	1	1	0	0	0	0	0	0	1
23SC_088M0045_S21_L001	2023-03-31	invasive	EMM12.0	A-C4	36	1	1	1	1	1	0	1	1	1	1	0	0	0	0	0	0	0	1	1	1	0	1	0	0	0	1	1	1	1	1	1	1	0	0	1	1	1	1	0	0	0	0	0	1
23SC_121M0012_S12_L001	2023-05-02	invasive	EMM22.0	E4	46	1	1	1	1	1	0	1	1	0	0	0	0	0	0	0	0	1	1	1	1	0	1	1	1	0	1	1	0	0	0	1	1	0	1	1	1	1	1	0	0	0	0	1	1
23SC_140M0057_S6_L001	2023-05-22	invasive	EMM1.0	A-C3	1319	1	1	1	1	1	1	1	1	0	0	1	0	0	0	0	0	0	1	1	1	0	1	0	1	0	1	1	1	1	1	1	1	0	1	1	1	1	1	1	0	0	0	0	1
23SG_024M0143_S4_L001	2023-01-27	invasive	EMM12.7	A-C4	36	1	1	1	1	1	0	1	1	1	1	0	0	0	0	0	0	0	1	1	1	0	1	0	0	0	1	1	1	1	1	1	1	1	0	1	1	1	1	0	0	0	0	0	1
23SG_034M0106_S8_L001	2023-02-05	invasive	EMM92.0	E2	82	1	1	1	1	1	0	1	1	0	0	1	0	0	0	0	0	0	1	1	1	0	1	1	0	0	1	1	1	1	1	1	1	0	1	1	1	1	1	1	0	0	0	1	1
23SG_074M0109_S16_L001	2023-03-17	invasive	EMM49.0	E3	433	0	1	1	1	1	0	0	1	0	0	0	0	0	0	0	0	0	0	1	1	0	1	1	1	0	1	1	1	1	1	1	1	0	1	1	1	1	0	0	0	0	0	1	1
23SG_130M0102_S10_L001	2023-05-13	invasive	EMM12.0	A-C4	36	1	1	1	1	1	0	1	1	1	1	0	0	0	0	0	0	1	1	1	1	0	1	0	0	0	1	1	1	1	1	1	1	0	0	1	1	1	1	0	0	0	0	0	1
23SG_145M0015_S3_L001	2023-05-27	invasive	EMM12.0	A-C4	36	1	1	1	1	1	0	0	1	1	1	0	0	0	0	0	0	0	1	1	1	0	1	0	0	0	1	1	1	1	1	1	1	0	0	1	1	1	0	1	0	0	0	0	1
23SH_005M1638_S1_L001	2023-01-07	invasive	EMM83.1	D4	5	1	1	1	1	1	0	0	1	0	0	0	1	0	1	1	0	0	1	1	1	0	1	0	1	1	1	1	1	1	1	1	1	0	0	1	1	1	0	0	0	0	0	1	1
23SH_009M1094_S2_L001	2023-01-10	invasive	EMM81.0	E6	624	1	1	1	1	1	0	0	1	1	0	0	0	0	0	0	0	0	0	1	1	0	1	0	1	1	1	1	1	1	1	1	1	0	0	1	1	1	0	1	0	0	0	1	1
23SH_029M0358_S5_L001	2023-01-31	invasive	EMM49.0	E3	433	0	1	1	1	1	1	0	1	1	1	0	0	0	0	0	0	0	0	1	1	0	1	1	1	0	1	0	1	1	1	1	1	0	1	1	1	1	0	0	0	0	0	1	1
23SH_030M2179_S6_L001	2023-02-01	invasive	EMM28.0	E4	52	1	1	1	1	1	0	1	1	0	0	1	1	0	1	1	0	0	1	1	1	0	1	0	1	0	1	1	1	1	1	1	1	0	0	1	1	1	1	0	0	0	0	1	1
23SH_033M1095_S7_L001	2023-02-04	invasive	EMM49.0	E3	433	0	1	1	1	1	1	0	1	1	1	0	0	0	0	0	0	0	0	1	1	0	1	1	1	0	1	0	1	1	1	1	1	0	1	1	1	1	0	0	0	0	0	1	1
23SH_038M1879_S10_L001	2023-02-09	invasive	EMM49.0	E3	433	0	1	1	1	1	1	0	1	1	1	0	0	0	0	0	0	0	0	1	1	0	1	1	0	0	1	0	1	1	1	1	1	0	1	1	1	1	0	0	0	0	0	1	1
23SH_049M0198_S11_L001	2023-02-24	invasive	EMM49.0	E3	433	0	1	1	1	1	1	0	1	1	1	0	0	0	0	0	0	0	0	1	1	0	1	1	1	0	1	0	1	1	1	1	1	0	1	1	1	1	0	0	0	0	0	1	1
23SH_050M1003_S12_L001	2023-02-24	invasive	EMM82.0	E3	334	1	1	1	1	1	0	0	1	1	1	0	0	0	0	0	0	0	1	1	1	0	1	1	1	0	1	1	1	1	1	1	1	0	0	1	1	1	0	0	0	0	0	0	1
23SH_053M1623_S13_L001	2023-02-24	invasive	EMM53.0	D4	347	1	1	1	1	1	0	0	1	0	0	0	0	0	0	0	0	0	1	1	1	0	1	0	1	0	1	0	0	1	1	1	1	0	0	1	1	1	0	0	0	0	0	1	1
23SH_063M0013_S15_L001	2023-03-05	invasive	EMM12.8	A-C4	36	1	1	1	1	1	0	1	1	1	1	0	0	0	0	0	0	0	1	1	1	0	1	0	0	0	1	1	1	1	1	1	1	0	0	1	1	1	1	0	0	0	0	0	1
23SH_065M0295_S16_L001	2023-03-07	invasive	EMM89.0	E4	101	1	1	1	1	1	0	0	1	0	0	0	0	0	0	0	0	0	1	1	1	0	1	1	1	0	1	1	0	0	0	1	1	0	0	1	1	1	0	1	0	0	0	1	1
23SH_066M0152_S17_L001	2023-03-08	invasive	EMM49.0	E3	433	0	1	1	1	1	0	0	1	0	0	0	0	0	0	0	0	0	0	1	1	0	1	1	1	0	1	0	1	1	1	1	1	0	1	1	1	1	0	0	0	0	0	1	1
23SH_071M0020_S18_L001	2023-03-12	invasive	EMM49.0	E3	433	0	1	1	1	1	1	0	1	1	1	0	0	0	0	0	0	0	0	1	1	0	1	1	0	0	1	0	1	1	1	1	1	0	1	1	1	1	0	0	0	0	0	1	1
23SH_077M0027_S17_L001	2023-03-19	invasive	EMM6.4	Y	382	1	1	1	1	1	1	1	1	1	1	0	1	0	1	1	0	0	1	1	1	1	1	0	0	0	1	1	1	1	1	1	1	1	0	1	1	1	1	1	0	1	0	0	1
23SH_084M0850_S19_L001	2023-03-28	invasive	EMM1.0	A-C3	28	1	1	1	1	1	1	0	1	0	0	1	0	0	0	0	0	0	1	1	1	0	1	0	1	0	1	1	1	1	1	1	1	0	1	1	1	1	0	1	0	0	0	0	1
23SH_089M0615_S20_L001	2023-03-31	invasive	EMM12.0	A-C4	36	1	1	1	1	1	0	1	1	1	1	0	0	0	0	0	0	0	1	1	1	0	1	0	0	0	1	1	1	1	1	1	1	0	0	1	1	1	1	0	0	0	0	0	1
23SH_090M0134_S22_L001	2023-04-01	invasive	EMM77.0	E4	399	1	1	1	1	1	0	0	1	0	0	1	1	1	1	0	0	0	0	1	1	0	1	1	1	0	1	0	1	1	1	1	1	0	0	1	1	1	0	0	0	0	0	1	1
23SH_103M0533_S19_L001	2023-04-14	invasive	EMM12.7	A-C4	36	1	1	1	1	1	0	1	1	1	1	0	0	0	0	0	0	0	1	1	1	0	1	0	0	0	1	1	1	1	1	1	1	1	0	1	1	1	1	0	0	0	0	0	1
23SH_108M0271_S14_L001	2023-04-19	invasive	EMM49.0	E3	433	0	1	1	1	1	1	0	1	1	1	0	0	0	0	0	0	0	0	1	1	0	1	1	1	0	1	0	1	1	1	1	1	0	1	1	1	1	0	0	0	0	0	1	1
23SH_113M0067_S13_L001	2023-04-23	invasive	EMM80.0	D4	538	1	1	1	1	1	0	0	1	0	0	0	1	1	1	1	1	0	1	1	1	0	1	0	1	1	1	0	1	1	1	1	1	1	1	1	1	1	0	1	0	0	0	1	1
23SH_126M0162_S11_L001	2023-05-07	invasive	EMM12.37	A-C4	242	1	1	1	1	1	0	1	1	1	1	0	0	0	0	0	0	0	1	1	1	0	1	0	0	0	1	1	1	1	1	1	1	0	0	1	1	1	1	0	0	0	0	0	1
23SH_134M0555_S9_L001	2023-05-16	invasive	EMM1.0	A-C3	28	1	1	1	1	1	1	0	1	0	0	1	0	0	0	0	0	0	1	1	1	0	1	0	1	0	1	1	1	1	1	1	1	0	1	1	1	1	0	1	0	0	0	0	1
23SH_139M0292_S8_L001	2023-05-21	invasive	EMM1.0	A-C3	28	1	1	1	1	1	1	0	1	0	0	1	0	0	0	0	0	0	1	1	1	0	1	0	1	0	1	1	1	1	1	1	1	0	1	1	1	1	0	1	0	0	0	0	1
23SH_141M0012_S7_L001	2023-05-22	invasive	EMM12.37	A-C4	242	1	1	1	1	1	0	1	1	1	1	0	0	0	0	0	0	0	1	1	1	0	1	0	0	0	1	1	1	1	1	1	1	0	0	1	1	1	1	0	0	0	0	0	1
23SH_149M0289_S4_L001	2023-05-31	invasive	EMM83.1	D4	853	1	1	1	1	1	0	0	1	0	0	0	0	0	0	0	0	0	1	1	1	0	1	0	1	1	1	1	1	1	1	1	1	0	0	1	1	1	0	0	0	0	0	1	1
R191_S9	2023-03-28	non-invasive	EMM1.0	A-C3	28	1	1	1	1	1	1	1	1	0	0	1	0	0	0	0	0	1	1	1	1	0	1	0	1	0	1	1	1	1	1	1	1	0	1	1	1	1	1	1	0	0	0	0	1
R198_S15	2023-03-29	non-invasive	EMM1.0	A-C3	28	1	1	1	1	1	1	0	1	0	0	1	0	0	0	0	0	0	1	1	1	0	1	0	1	0	1	1	1	1	1	1	1	0	1	1	1	1	0	1	0	0	0	0	1
R199_S16	2023-03-29	non-invasive	EMM1.0	A-C3	28	1	1	1	1	1	1	0	1	0	0	1	0	0	0	0	0	0	1	1	1	0	1	0	1	0	1	1	1	1	1	1	1	0	1	1	1	1	0	1	0	0	0	0	1
R229_S12	2023-04-02	non-invasive	EMM1.0	A-C3	28	1	1	1	1	1	1	1	1	0	0	1	0	0	0	0	0	1	1	1	1	0	1	0	1	0	1	1	1	1	1	1	1	0	1	1	1	1	1	1	0	0	0	0	1
R54_S18	2023-02-24	non-invasive	EMM1.0	A-C3	28	1	1	1	1	1	1	0	1	0	0	1	0	0	0	0	0	0	1	1	1	0	1	0	1	0	1	1	1	1	1	1	1	0	1	1	1	1	0	1	0	0	0	0	1
R70_S9	2023-03-07	non-invasive	EMM1.0	A-C3	28	1	1	1	1	1	1	1	1	0	0	1	0	0	0	0	0	1	1	1	1	0	1	0	1	0	1	1	1	1	1	1	1	0	1	1	1	1	1	1	0	0	0	0	1
R79_S16	2023-03-09	non-invasive	EMM1.0	A-C3	28	1	1	1	1	1	1	0	1	0	0	1	0	0	0	0	0	0	1	1	1	0	1	0	1	0	1	1	1	1	1	1	1	0	1	1	1	1	0	1	0	0	0	0	1
R178_S22	2023-03-26	non-invasive	EMM2.0	E4	55	1	1	1	1	1	0	1	1	0	0	0	1	0	1	1	0	0	0	1	1	0	1	1	1	0	1	0	1	1	1	1	1	0	0	1	1	1	1	1	0	0	0	1	1
R51_S16	2023-02-24	non-invasive	EMM2.0	E4	55	1	1	1	1	1	0	1	1	0	0	0	1	0	1	1	0	0	0	1	1	0	1	1	0	0	1	0	1	1	1	1	1	0	0	1	1	1	1	1	0	0	0	1	1
R90_S25	2023-03-11	non-invasive	EMM2.0	E4	55	1	1	1	1	1	0	1	1	0	0	0	1	0	1	1	0	0	0	1	1	0	1	1	1	0	1	0	1	1	1	1	1	0	0	1	1	1	1	1	0	0	0	1	1
R164_S13	2023-03-25	non-invasive	EMM4.0	E1	39	1	1	1	1	1	0	1	0	0	0	0	0	0	0	0	0	1	1	1	1	0	1	0	1	0	1	1	0	0	0	1	1	0	1	1	1	1	1	1	0	0	0	1	1
R188_S7	2023-03-27	non-invasive	EMM9.0	E3	75	1	1	1	1	1	0	0	1	0	0	0	0	0	0	1	1	1	1	1	1	0	1	1	1	0	1	0	1	1	1	1	1	0	1	1	1	1	0	1	0	0	0	1	1
R207_S19	2023-03-30	non-invasive	EMM11.0	E6	403	1	1	1	1	1	0	1	1	1	1	0	0	0	0	0	0	0	1	1	1	0	1	0	1	0	1	0	1	1	1	1	1	1	0	1	1	1	1	0	0	0	0	1	1
R103_S1	2023-03-13	non-invasive	EMM12.0	A-C4	36	1	1	1	1	1	0	1	1	1	1	0	0	0	0	0	0	1	1	1	1	0	1	0	0	0	1	1	1	1	1	1	1	1	0	1	1	1	1	0	0	0	0	0	1
R104_S2	2023-03-13	non-invasive	EMM12.0	A-C4	36	1	1	1	1	1	0	1	1	1	1	0	0	0	0	0	0	1	1	1	1	0	1	0	0	0	1	1	1	1	1	1	1	1	0	1	1	1	1	0	0	0	0	0	1
R153_S3	2023-03-23	non-invasive	EMM12.0	A-C4	36	1	1	1	1	1	0	1	1	1	1	0	0	0	0	0	0	1	1	1	1	0	1	0	0	0	1	1	1	1	1	1	1	1	0	1	1	1	1	0	0	0	0	0	1
R155_S5	2023-03-23	non-invasive	EMM12.0	A-C4	36	1	1	1	1	1	0	1	1	1	1	0	0	0	0	0	0	1	1	1	1	0	1	0	0	0	1	1	1	1	1	1	1	1	0	1	1	1	1	0	0	0	0	0	1
R156_S6	2023-03-23	non-invasive	EMM12.0	A-C4	36	1	1	1	1	1	0	1	1	1	1	0	0	0	0	0	0	1	1	1	1	0	1	0	0	0	1	1	1	1	1	1	1	1	0	1	1	1	1	0	0	0	0	0	1
R161_S10	2023-03-24	non-invasive	EMM12.0	A-C4	36	1	1	1	1	1	0	0	1	1	1	0	0	0	0	0	0	0	1	1	1	0	1	0	0	0	1	1	1	1	1	1	1	0	0	1	1	1	0	1	0	0	0	0	1
R162_S11	2023-03-24	non-invasive	EMM12.0	A-C4	36	1	1	1	1	1	0	1	1	1	1	0	0	0	0	0	0	0	1	1	1	0	1	0	0	0	1	1	1	1	1	1	1	0	0	1	1	1	1	0	0	0	0	0	1
R163_S12	2023-03-24	non-invasive	EMM12.0	A-C4	36	1	1	1	1	1	0	0	1	1	1	0	0	0	0	0	0	1	1	1	1	0	1	0	0	0	1	1	1	1	1	1	1	0	0	1	1	1	0	0	0	0	0	0	1
R167_S16	2023-03-25	non-invasive	EMM12.0	A-C4	-	1	1	1	1	1	0	1	1	0	0	0	0	0	0	0	0	0	1	1	1	0	1	0	0	0	1	1	1	1	1	1	1	0	0	1	1	1	1	0	0	0	0	0	1
R174_S19	2023-03-26	non-invasive	EMM12.0	A-C4	36	1	1	1	1	1	0	1	1	1	1	0	0	0	0	0	0	0	1	1	1	0	1	0	0	0	1	1	1	1	1	1	1	0	0	1	1	1	1	0	0	0	0	0	1
R183_S2	2023-03-27	non-invasive	EMM12.0	A-C4	36	1	1	1	1	1	0	0	1	1	1	0	0	0	0	0	0	0	1	1	1	0	1	0	0	0	1	1	1	1	1	1	1	0	0	1	1	1	0	1	0	0	0	0	1
R185_S4	2023-03-27	non-invasive	EMM12.0	A-C4	36	1	1	1	1	1	0	1	1	1	1	0	0	0	0	0	0	0	1	1	1	0	1	0	0	0	1	1	1	1	1	1	1	0	0	1	1	1	1	0	0	0	0	0	1
R190_S8	2023-03-28	non-invasive	EMM12.0	A-C4	36	1	1	1	1	1	0	1	1	1	1	0	0	0	0	0	0	1	1	1	1	0	1	0	0	0	1	1	1	1	1	1	1	0	0	1	1	1	1	0	0	0	0	0	1
R195_S12	2023-03-29	non-invasive	EMM12.0	A-C4	36	1	1	1	1	1	0	1	1	1	1	0	0	0	0	0	0	0	1	1	1	0	1	0	0	0	1	1	1	1	1	1	1	0	0	1	1	1	1	0	0	0	0	0	1
R196_S13	2023-03-29	non-invasive	EMM12.0	A-C4	36	1	1	1	1	1	0	1	1	1	1	0	0	0	0	0	0	1	1	1	1	0	1	0	0	0	1	1	1	1	1	1	1	1	0	1	1	1	1	0	0	0	0	0	1
R197_S14	2023-03-29	non-invasive	EMM12.0	A-C4	36	1	1	1	1	1	0	1	1	1	1	0	0	0	0	0	0	1	1	1	1	0	1	0	0	0	1	1	1	1	1	1	1	1	0	1	1	1	1	0	0	0	0	0	1
R205_S27	2023-03-30	non-invasive	EMM12.0	A-C4	-	1	1	1	1	1	0	1	1	0	0	0	0	0	0	0	0	0	1	1	1	0	1	0	0	0	1	1	1	1	1	1	1	0	0	1	1	1	1	0	0	0	0	0	1
R209_S5	2023-03-30	non-invasive	EMM12.0	A-C4	36	1	1	1	1	1	0	1	1	1	1	0	0	0	0	0	0	1	1	1	1	0	1	0	0	0	1	1	1	1	1	1	1	1	0	1	1	1	1	0	0	0	0	0	1
R212_S6	2023-03-30	non-invasive	EMM12.0	A-C4	36	1	1	1	1	1	0	1	1	1	1	0	0	0	0	0	0	0	1	1	1	0	1	0	0	0	1	1	1	1	1	1	1	0	0	1	1	1	1	0	0	0	0	0	1
R214_S29	2023-03-30	non-invasive	EMM12.0	A-C4	36	1	1	1	1	1	0	1	1	1	1	0	0	0	0	0	0	0	1	1	1	0	1	0	0	0	1	1	1	1	1	1	1	0	0	1	1	1	1	0	0	0	0	0	1
R215_S30	2023-03-30	non-invasive	EMM12.0	A-C4	242	1	1	1	1	1	0	1	1	1	1	0	0	0	0	0	0	0	1	1	1	0	1	0	0	0	1	1	1	1	1	1	1	0	0	1	1	1	1	0	0	0	0	0	1
R216_S31	2023-03-30	non-invasive	EMM12.0	A-C4	36	1	1	1	1	1	0	1	1	1	1	0	0	0	0	0	0	1	1	1	1	0	1	0	0	0	1	1	1	1	1	1	1	1	0	1	1	1	1	0	0	0	0	0	1
R217_S32	2023-03-30	non-invasive	EMM12.0	A-C4	36	1	1	1	1	1	0	1	1	1	1	0	0	0	0	0	0	1	1	1	1	0	1	0	0	0	1	1	1	1	1	1	1	1	0	1	1	1	1	0	0	0	0	0	1
R219_S7	2023-03-31	non-invasive	EMM12.0	A-C4	-	1	1	1	1	1	0	1	1	0	0	0	0	0	0	0	0	0	1	1	1	0	1	0	0	0	1	1	1	1	1	1	1	0	0	1	1	1	1	0	0	0	0	0	1
R223_S9	2023-04-01	non-invasive	EMM12.0	A-C4	36	1	1	1	1	1	0	1	1	1	1	0	0	0	0	0	0	1	1	1	1	0	1	0	0	0	1	1	1	1	1	1	1	1	0	1	1	1	1	0	0	0	0	0	1
R225_S10	2023-04-01	non-invasive	EMM12.0	A-C4	36	1	1	1	1	1	0	1	1	1	1	0	0	0	0	0	0	1	1	1	1	0	1	0	0	0	1	1	1	1	1	1	1	1	0	1	1	1	1	0	0	0	0	0	1
R226_S36	2023-04-02	non-invasive	EMM12.0	A-C4	36	1	1	1	1	1	0	1	1	1	1	0	0	0	0	0	0	0	1	1	1	0	1	0	0	0	1	1	1	1	1	1	1	0	0	1	1	1	1	0	0	0	0	0	1
R227_S11	2023-04-02	non-invasive	EMM12.0	A-C4	36	1	1	1	1	1	0	1	1	1	1	0	0	0	0	0	0	1	1	1	1	0	1	0	0	0	1	1	1	1	1	1	1	1	0	1	1	1	1	0	0	0	0	0	1
R44_S13	2023-02-21	non-invasive	EMM12.0	A-C4	36	1	1	1	1	1	0	1	1	1	1	0	0	0	0	0	0	0	1	1	1	0	1	0	0	0	1	1	1	1	1	1	1	0	0	1	1	1	1	0	0	0	0	0	1
R48_S14	2023-02-22	non-invasive	EMM12.0	A-C4	36	1	1	1	1	1	0	0	1	1	1	0	0	0	0	0	0	0	1	1	1	0	1	0	0	0	1	1	1	1	1	1	1	0	0	1	1	1	0	1	0	0	0	0	1
R49_S15	2023-02-22	non-invasive	EMM12.0	A-C4	36	1	1	1	1	1	0	1	1	1	1	0	0	0	0	0	0	1	1	1	1	0	1	0	0	0	1	1	1	1	1	1	1	1	0	1	1	1	1	0	0	0	0	0	1
R59_S20	2023-02-26	non-invasive	EMM12.0	A-C4	36	1	1	1	1	1	0	1	1	1	1	0	0	0	0	0	0	1	1	1	1	0	1	0	0	0	1	1	1	1	1	1	1	1	0	1	1	1	1	0	0	0	0	0	1
R60_S21	2023-02-26	non-invasive	EMM12.0	A-C4	36	1	1	1	1	1	0	1	1	1	1	0	0	0	0	0	0	1	1	1	1	0	1	0	0	0	1	1	1	1	1	1	1	1	0	1	1	1	1	0	0	0	0	0	1
R67_S6	2023-03-05	non-invasive	EMM12.0	A-C4	36	1	1	1	1	1	0	0	1	1	1	0	0	0	0	0	0	0	1	1	1	0	1	0	0	0	1	1	1	1	1	1	1	0	0	1	1	1	0	1	0	0	0	0	1
R68_S7	2023-03-05	non-invasive	EMM12.0	A-C4	36	1	1	1	1	1	0	1	1	1	1	0	0	0	0	0	0	1	1	1	1	0	1	0	0	0	1	1	1	1	1	1	1	1	0	1	1	1	1	0	0	0	0	0	1
R72_S10	2023-03-07	non-invasive	EMM12.0	A-C4	36	1	1	1	1	1	0	1	1	1	1	0	0	0	0	0	0	1	1	1	1	0	1	0	0	0	1	1	1	1	1	1	1	1	0	1	1	1	1	0	0	0	0	0	1
R73_S11	2023-03-07	non-invasive	EMM12.0	A-C4	36	1	1	1	1	1	0	1	1	1	1	0	0	0	0	0	0	1	1	1	1	0	1	0	0	0	1	1	1	1	1	1	1	1	0	1	1	1	1	0	0	0	0	0	1
R78_S15	2023-03-09	non-invasive	EMM12.0	A-C4	36	1	1	1	1	1	0	0	1	1	1	0	0	0	0	0	0	1	1	1	1	0	1	0	0	0	1	1	1	1	1	1	1	0	0	1	1	1	0	0	0	0	0	0	1
R80_S17	2023-03-09	non-invasive	EMM12.0	A-C4	36	1	1	1	1	1	0	1	1	1	1	0	0	0	0	0	0	1	1	1	1	0	1	0	0	0	1	1	1	1	1	1	1	1	0	1	1	1	1	0	0	0	0	0	1
R86_S22	2023-03-10	non-invasive	EMM12.0	A-C4	36	1	1	1	1	1	0	1	1	1	1	0	0	0	0	0	0	1	1	1	1	0	1	0	0	0	1	1	1	1	1	1	1	1	0	1	1	1	1	0	0	0	0	0	1
R93_S29	2023-03-12	non-invasive	EMM12.0	A-C4	36	1	1	1	1	1	0	0	1	1	1	0	0	0	0	0	0	1	1	1	1	0	1	0	0	0	1	1	1	1	1	1	1	0	0	1	1	1	0	0	0	0	0	0	1
R95_S31	2023-03-12	non-invasive	EMM12.0	A-C4	36	1	1	1	1	1	0	1	1	1	1	0	0	0	0	0	0	1	1	1	1	0	1	0	0	0	1	1	1	1	1	1	1	1	0	1	1	1	1	0	0	0	0	0	1
R98_S33	2023-03-12	non-invasive	EMM12.0	A-C4	36	1	1	1	1	1	0	0	1	1	1	0	0	0	0	0	0	0	1	1	1	0	1	0	0	0	1	1	1	1	1	1	1	0	0	1	1	1	0	1	0	0	0	0	1
R101_S35	2023-03-13	non-invasive	EMM12.101	A-C4	242	1	1	1	1	1	0	1	1	1	1	0	0	0	0	0	0	0	1	1	1	0	1	0	0	0	1	1	1	1	1	1	1	0	0	1	1	1	1	0	0	0	0	0	1
R102_S36	2023-03-13	non-invasive	EMM12.101	A-C4	242	1	1	1	1	1	0	1	1	1	1	0	0	0	0	0	0	0	1	1	1	0	1	0	0	0	1	1	1	1	1	1	1	0	0	1	1	1	1	0	0	0	0	0	1
R105_S3	2023-03-14	non-invasive	EMM12.101	A-C4	242	1	1	1	1	1	0	1	1	1	1	0	0	0	0	0	0	0	1	1	1	0	1	0	0	0	1	1	1	1	1	1	1	0	0	1	1	1	1	0	0	0	0	0	1
R151_S1	2023-03-22	non-invasive	EMM12.101	A-C4	242	1	1	1	1	1	0	1	1	1	1	0	0	0	0	0	0	0	1	1	1	0	1	0	0	0	1	1	1	1	1	1	1	0	0	1	1	1	1	0	0	0	0	0	1
R158_S8	2023-03-23	non-invasive	EMM12.101	A-C4	242	1	1	1	1	1	1	1	1	1	1	0	0	0	0	0	0	0	1	1	1	0	1	0	0	0	1	1	1	1	1	1	1	1	0	1	1	1	1	0	0	0	0	0	1
R165_S14	2023-03-25	non-invasive	EMM12.101	A-C4	242	1	1	1	1	1	0	1	1	1	1	0	0	0	0	0	0	0	1	1	1	0	1	0	0	0	1	1	1	1	1	1	1	0	0	1	1	1	1	0	0	0	0	0	1
R168_S17	2023-03-25	non-invasive	EMM12.101	A-C4	242	1	1	1	1	1	0	1	1	1	1	0	0	0	0	0	0	0	1	1	1	0	1	0	0	0	1	1	1	1	1	1	1	0	0	1	1	1	1	0	0	0	0	0	1
R182_S1	2023-03-27	non-invasive	EMM12.101	A-C4	242	1	1	1	1	1	0	1	1	1	1	0	0	0	0	0	0	0	1	1	1	0	1	0	0	0	1	1	1	1	1	1	1	0	0	1	1	1	1	0	0	0	0	0	1
R187_S6	2023-03-27	non-invasive	EMM12.101	A-C4	242	1	1	1	1	1	0	1	1	1	1	0	0	0	0	0	0	0	1	1	1	0	1	0	0	0	1	1	1	1	1	1	1	0	0	1	1	1	1	0	0	0	0	0	1
R193_S10	2023-03-28	non-invasive	EMM12.101	A-C4	242	1	1	1	1	1	0	1	1	1	1	0	0	0	0	0	0	0	1	1	1	0	1	0	0	0	1	1	1	1	1	1	1	0	0	1	1	1	1	0	0	0	0	0	1
R206_S18	2023-03-30	non-invasive	EMM12.101	A-C4	242	1	1	1	1	1	1	1	1	1	1	0	0	0	0	0	0	0	1	1	1	0	1	0	0	0	1	1	1	1	1	1	1	1	0	1	1	1	1	0	0	0	0	0	1
R210_S21	2023-03-30	non-invasive	EMM12.101	A-C4	242	1	1	1	1	1	0	1	1	1	1	0	0	0	0	0	0	0	1	1	1	0	1	0	0	0	1	1	1	1	1	1	1	0	0	1	1	1	1	0	0	0	0	0	1
R224_S35	2023-04-01	non-invasive	EMM12.101	A-C4	242	1	1	1	1	1	0	1	1	1	1	0	0	0	0	0	0	0	1	1	1	0	1	0	0	0	1	1	1	1	1	1	1	0	0	1	1	1	1	0	0	0	0	0	1
R42_S11	2023-02-21	non-invasive	EMM12.101	A-C4	242	1	1	1	1	1	0	1	1	1	1	0	0	0	0	0	0	0	1	1	1	0	1	0	0	0	1	1	1	1	1	1	1	0	0	1	1	1	1	0	0	0	0	0	1
R43_S12	2023-02-21	non-invasive	EMM12.101	A-C4	242	1	1	1	1	1	0	1	1	1	1	0	0	0	0	0	0	0	1	1	1	0	1	0	0	0	1	1	1	1	1	1	1	0	0	1	1	1	1	0	0	0	0	0	1
R82_S19	2023-03-09	non-invasive	EMM12.101	A-C4	242	1	1	1	1	1	0	1	1	1	1	0	0	0	0	0	0	0	1	1	1	0	1	0	0	0	1	1	1	1	1	1	1	0	0	1	1	1	1	0	0	0	0	0	1
R84_S20	2023-03-10	non-invasive	EMM12.101	A-C4	242	1	1	1	1	1	1	1	1	1	1	0	0	0	0	0	0	0	1	1	1	0	1	0	0	0	1	1	1	1	1	1	1	1	0	1	1	1	1	0	0	0	0	0	1
R91_S26	2023-03-11	non-invasive	EMM12.101	A-C4	242	1	1	1	1	1	0	1	1	1	1	0	0	0	0	0	0	0	1	1	1	0	1	0	0	0	1	1	1	1	1	1	1	0	0	1	1	1	1	0	0	0	0	0	1
R92_S27	2023-03-11	non-invasive	EMM12.101	A-C4	242	1	1	1	1	1	0	1	1	1	1	0	0	0	0	0	0	0	1	1	1	0	1	0	0	0	1	1	1	1	1	1	1	0	0	1	1	1	1	0	0	0	0	0	1
R192_S2	2023-03-28	non-invasive	EMM12.19	A-C4	36	1	1	1	1	1	0	1	1	1	1	0	0	0	0	0	0	1	1	1	1	0	1	0	0	0	1	1	1	1	1	1	1	1	0	1	1	1	1	0	0	0	0	0	1
R85_S21	2023-03-10	non-invasive	EMM12.19	A-C4	36	1	1	1	1	1	0	1	1	1	1	0	0	0	0	0	0	1	1	1	1	0	1	0	0	0	1	1	1	1	1	1	1	1	0	1	1	1	1	0	0	0	0	0	1
R152_S2	2023-03-23	non-invasive	EMM12.35	A-C4	242	1	1	1	1	1	0	0	1	1	1	0	0	0	0	0	0	0	1	1	1	0	1	0	0	0	1	1	1	1	1	1	1	0	0	1	1	1	0	0	0	0	0	0	1
R204_S26	2023-03-30	non-invasive	EMM12.35	A-C4	36	1	1	1	1	1	0	0	1	0	0	0	0	0	0	0	0	0	1	1	1	0	1	0	0	0	1	1	1	1	1	1	1	0	0	1	1	1	0	0	0	0	0	0	1
R96_S32	2023-03-12	non-invasive	EMM12.35	A-C4	36	1	1	1	1	1	0	0	1	1	1	0	0	0	0	0	0	0	1	1	1	0	1	0	0	0	1	1	1	1	1	1	1	0	0	1	1	1	0	0	0	0	0	0	1
R220_S33	2023-03-31	non-invasive	EMM12.37	A-C4	242	1	1	1	1	1	0	1	1	1	1	0	0	0	0	0	0	0	1	1	1	0	1	0	0	0	1	1	1	1	1	1	1	0	0	1	1	1	1	0	0	0	0	0	1
R58_S19	2023-02-26	non-invasive	EMM12.37	A-C4	242	1	1	1	1	1	0	1	1	1	1	0	0	0	0	0	0	0	1	1	1	0	1	0	0	0	1	1	1	1	1	1	1	0	0	1	1	1	1	0	0	0	0	0	1
R157_S7	2023-03-23	non-invasive	EMM12.8	A-C4	36	1	1	1	1	1	0	1	1	1	1	0	0	0	0	0	0	0	1	1	1	0	1	0	0	0	1	1	1	1	1	1	1	0	0	1	1	1	1	0	0	0	0	0	1
R177_S21	2023-03-26	non-invasive	EMM12.8	A-C4	36	1	1	1	1	1	0	1	1	1	1	0	0	0	0	0	0	0	1	1	1	0	1	0	0	0	1	1	1	1	1	1	1	0	0	1	1	1	1	0	0	0	0	0	1
R186_S5	2023-03-27	non-invasive	EMM12.8	A-C4	36	1	1	1	1	1	0	1	1	1	1	0	0	0	0	0	0	0	1	1	1	0	1	0	0	0	1	1	1	1	1	1	1	0	0	1	1	1	1	0	0	0	0	0	1
R201_S17	2023-03-30	non-invasive	EMM12.8	A-C4	36	1	1	1	1	1	0	1	1	1	1	0	0	0	0	0	0	0	1	1	1	0	1	0	0	0	1	1	1	1	1	1	1	0	0	1	1	1	1	0	0	0	0	0	1
R202_S3	2023-03-30	non-invasive	EMM12.8	A-C4	36	1	1	1	1	1	0	1	1	1	1	0	0	0	0	0	0	0	1	1	1	0	1	0	0	0	1	1	1	1	1	1	1	0	0	1	1	1	1	0	0	0	0	0	1
R203_S4	2023-03-30	non-invasive	EMM12.8	A-C4	36	1	1	1	1	1	0	1	1	1	1	0	0	0	0	0	0	0	1	1	1	0	1	0	0	0	1	1	1	1	1	1	1	0	0	1	1	1	1	0	0	0	0	0	1
R213_S28	2023-03-30	non-invasive	EMM12.8	A-C4	36	1	1	1	1	1	0	1	1	1	1	0	0	0	0	0	0	0	1	1	1	0	1	0	0	0	1	1	1	1	1	1	1	0	0	1	1	1	1	0	0	0	0	0	1
R222_S8	2023-03-31	non-invasive	EMM12.8	A-C4	36	1	1	1	1	1	0	1	1	1	1	0	0	0	0	0	0	0	1	1	1	0	1	0	0	0	1	1	1	1	1	1	1	0	0	1	1	1	1	0	0	0	0	0	1
R41_S10	2023-02-21	non-invasive	EMM12.8	A-C4	36	1	1	1	1	1	0	1	1	1	1	0	0	0	0	0	0	0	1	1	1	0	1	0	0	0	1	1	1	1	1	1	1	0	0	1	1	1	1	0	0	0	0	0	1
R69_S8	2023-03-07	non-invasive	EMM12.8	A-C4	36	1	1	1	1	1	0	1	1	1	1	0	0	0	0	0	0	0	1	1	1	0	1	0	0	0	1	1	1	1	1	1	1	0	0	1	1	1	1	0	0	0	0	0	1
R76_S13	2023-03-08	non-invasive	EMM12.8	A-C4	36	1	1	1	1	1	0	1	1	1	1	0	0	0	0	0	0	0	1	1	1	0	1	0	0	0	1	1	1	1	1	1	1	0	0	1	1	1	1	0	0	0	0	0	1
R77_S14	2023-03-09	non-invasive	EMM12.8	A-C4	36	1	1	1	1	1	0	1	1	1	1	0	0	0	0	0	0	0	1	1	1	0	1	0	0	0	1	1	1	1	1	1	1	0	0	1	1	1	1	0	0	0	0	0	1
R81_S18	2023-03-09	non-invasive	EMM12.8	A-C4	36	1	1	1	1	1	0	1	1	1	1	0	0	0	0	0	0	0	1	1	1	0	1	0	0	0	1	1	1	1	1	1	1	0	0	1	1	1	1	0	0	0	0	0	1
R194_S11	2023-03-28	non-invasive	EMM22.0	E4	46	1	1	1	1	1	1	0	1	0	0	0	0	0	0	0	0	1	1	1	1	0	1	1	1	0	1	1	0	0	0	1	1	0	1	1	1	1	0	0	0	0	0	1	1
R228_S37	2023-04-02	non-invasive	EMM22.0	E4	46	1	1	1	1	1	1	0	1	0	0	0	0	0	0	0	0	1	1	1	1	0	1	1	1	0	1	1	0	0	0	1	1	0	1	1	1	1	0	0	0	0	0	1	1
R160_S9	2023-03-24	non-invasive	EMM28.0	E4	458	1	1	1	1	1	0	1	1	0	0	1	0	0	0	0	0	0	1	1	1	0	1	0	1	0	1	1	1	1	1	1	1	0	0	1	1	1	1	0	0	0	0	1	1
R166_S15	2023-03-25	non-invasive	EMM28.0	E4	458	1	1	1	1	1	0	1	1	0	0	1	0	0	0	0	0	0	1	1	1	0	1	0	1	0	1	1	1	1	1	1	1	0	0	1	1	1	1	0	0	0	0	1	1
R176_S20	2023-03-26	non-invasive	EMM28.0	E4	458	1	1	1	1	1	0	1	1	0	0	1	0	0	0	0	0	0	1	1	1	0	1	0	1	0	1	1	1	1	1	1	1	0	0	1	1	1	1	0	0	0	0	1	1
R179_S23	2023-03-26	non-invasive	EMM28.0	E4	458	1	1	1	1	1	0	1	1	0	0	1	0	0	0	0	0	0	1	1	1	0	1	0	1	0	1	1	1	1	1	1	1	0	0	1	1	1	1	0	0	0	0	1	1
R189_S1	2023-03-27	non-invasive	EMM28.0	E4	458	1	1	1	1	1	0	1	1	0	0	1	0	0	0	0	0	0	1	1	1	0	1	0	1	0	1	1	1	1	1	1	1	0	0	1	1	1	1	0	0	0	0	1	1
R208_S20	2023-03-30	non-invasive	EMM28.0	E4	458	1	1	1	1	1	0	1	1	0	0	1	0	0	0	0	0	0	1	1	1	0	1	0	1	0	1	1	1	1	1	1	1	0	0	1	1	1	1	0	0	0	0	1	1
R62_S5	2023-02-26	non-invasive	EMM28.0	E4	52	1	1	1	1	1	0	1	1	0	0	1	0	0	0	0	0	0	1	1	1	0	1	0	1	0	1	1	1	1	1	1	1	0	0	1	1	1	1	0	0	0	0	1	1
R211_S22	2023-03-30	non-invasive	EMM58.0	E3	176	1	1	1	1	1	0	0	1	0	0	0	1	0	0	1	1	1	1	1	1	0	1	1	1	0	1	1	1	1	1	1	1	1	1	1	1	1	0	1	0	0	0	1	1
R88_S24	2023-03-10	non-invasive	EMM58.0	E3	176	1	1	1	1	1	0	0	1	0	0	0	1	0	0	1	1	1	1	1	1	0	1	1	1	0	1	1	1	1	1	1	1	1	1	1	1	1	0	1	0	0	0	1	1
R87_S23	2023-03-10	non-invasive	EMM75.0	E6	150	1	1	1	1	1	0	0	1	0	0	0	1	1	1	0	0	0	1	1	1	0	1	0	1	0	1	0	1	1	1	1	0	1	0	1	1	1	0	1	0	0	0	1	1
R61_S22	2023-02-26	non-invasive	EMM77.0	E4	63	1	1	1	1	1	0	0	0	0	0	0	1	0	0	1	1	0	1	1	1	0	1	1	1	0	1	0	1	1	1	1	1	0	1	1	1	1	0	1	0	0	0	1	1
R221_S34	2023-03-31	non-invasive	EMM81.0	E6	837	1	1	1	1	1	0	0	1	1	0	0	1	1	1	0	0	0	0	1	1	0	1	0	1	1	1	1	1	1	1	1	1	0	0	1	1	1	0	0	0	0	0	1	1
R52_S17	2023-02-24	non-invasive	EMM81.0	E6	837	1	1	1	1	1	0	0	1	1	0	0	1	1	1	0	0	0	0	1	1	0	1	0	1	1	1	1	1	1	1	1	1	0	0	1	1	1	0	0	0	0	0	1	1
R100_S34	2023-03-13	non-invasive	EMM82.0	E3	334	1	1	1	1	1	0	0	1	1	1	0	0	0	0	0	0	0	1	1	1	0	1	1	1	0	1	1	1	1	1	1	1	0	0	1	1	1	0	0	0	0	0	0	1
R180_S24	2023-03-26	non-invasive	EMM87.0	E3	62	1	1	1	1	1	1	1	1	0	0	1	1	0	0	1	1	1	1	1	1	0	1	1	1	0	1	1	1	1	1	1	1	1	1	1	1	1	1	1	0	0	0	1	1
R154_S4	2023-03-23	non-invasive	EMM89.0	E4	101	1	1	1	1	1	0	1	1	0	0	0	0	0	0	0	0	0	1	1	1	0	1	1	1	0	1	1	0	0	0	1	1	1	0	1	1	1	1	0	0	0	0	1	1
R169_S18	2023-03-25	non-invasive	EMM89.0	E4	101	1	1	1	1	1	0	1	1	0	0	0	0	0	0	0	0	0	1	1	1	0	1	1	1	0	1	1	0	0	0	1	1	1	0	1	1	1	1	0	0	0	0	1	1
R181_S25	2023-03-26	non-invasive	EMM89.0	E4	101	1	1	1	1	1	0	1	1	0	0	0	0	0	0	0	0	0	1	1	1	0	1	1	1	0	1	1	0	0	0	1	1	0	0	1	1	1	1	0	0	0	0	1	1
R184_S3	2023-03-27	non-invasive	EMM89.0	E4	101	1	1	1	1	1	0	1	1	0	0	0	0	0	0	0	0	0	1	1	1	0	1	1	1	0	1	1	0	0	0	1	1	1	0	1	1	1	1	0	0	0	0	1	1
R94_S30	2023-03-12	non-invasive	EMM89.0	E4	101	1	1	1	1	1	0	1	1	0	0	0	0	0	0	0	0	0	1	1	1	0	1	1	1	0	1	1	0	0	0	1	1	1	0	1	1	1	1	0	0	0	0	1	1
[truncated: 18 more columns]

## Sheet: Supplemental Table 3
Table S3: Virulence factors assessed in this study
Gene	Database	Locus Tag/GeneID	Reference DNA Sequence
EndoS	VFDB	SPY_RS07525	ATGGATAAACATTTGTTGGTAAAAAGAACACTAGGGTGTGTTTGTGCTGCAACGTTGATGGGAGCTGCCTTAGCGACCCACCATGATTCACTCAATACTGTAAAAGCGGAGGAGAAGACTGTTCAGGTTCAGAAAGGATTACCTTCTATCGATAGCTTGCATTATCTGTCAGAGAATAGCAAAAAAGAATTTAAAGAAGAACTCTCAAAAGCGGGGCAAGAATCTCAAAAGGTCAAAGAGATATTAGCAAAAGCTCAGCAGGCAGATAAACAAGCTCAAGAACTTGCCAAAATGAAAATTCCTGAGAAAATACCGATGAAACCGTTACATGGTTCTCTCTACGGTGGTTACTTTAGAACTTGGCATGACAAAACATCAGATCCAACAGAAAAAGACAAA…
Nga	NCBI	69900129	ATGAGAAACAAAAAAGTAACATTAGCTCATATTGTCGCAAAGACAAGTGTTGCTATTGCTTTGGCTGGAGCAATGGGTAGCAGTTTATTAGCTAATAGCACAACATACGCTGTTAGTGGCAAAGAAAATAAAAAAAGCGATGTCAAATATGAAACGACCAAAGTTATGGAAGCTAACGCAACTTCCTCTAAAGAAGACAATCATGTCATGCACACATTAGACGGCTCAATGAGTACTGTCTGGGAGGAAAATTCACCTGGTGGTGGTGTTGGTGAGGTACTTTCCTACAAGTTTGCGTCCCCGATGCGTATTGGGAGAATTTTAATTGTTAATGGAGATACATCTAGCAAGGAGAATTACTACAAGAAAAATAGAATTGCAAAGGCTGATGTTAAATAC…
S5nA	NCBI	AAK33792.1	ATGAAAAAATATTTTATTTTAAAAAGTAGTGTATTGAGTATCCTGACTAGTTTTACTCTATTAGTTACAGATGTTCAAGCAGATCAAGTTGATGTGCAATTCCTTGGCGTCAATGATTTTCACGGCGCTCTTGATAATACCGGAACAGCTTACACACCAAGTGGTAAAATACCAAATGCTGGGACGGCTGCTCAATTAGGTGCTTATATGGATGACGCTGAGATAGACTTCAAGCAAGCAAATCAAGACGGAACAAGTATACGTGTTCAAGCTGGAGATATGGTCGGAGCCAGTCCTGCTAACTCTGCACTTTTACAAGATGAGCCTACTGTCAAAGTCTTTAACAAAATGAAATTTGAATATGGCACTCTTGGTAATCATGAATTTGACGAAGGACTA…
SSA	VFDB	SPYM3_RS04950	ATGAATAAAAGAATAAGAATACTCGTTGTAGCATGTGTAGTTTTTTGTGCACAATTATTATCGATTAGTGTTTTTGCAAGTAGTCAGCCTGACCCTACTCCAGAACAATTAAACAAATCTAGCCAATTTACTGGTGTTATGGGTAATTTGAGATGTTTATATGATAACCATTTTGTAGAAGGGACTAATGTAAGATCCACAGGTCAGCTTTTACAGCATGATTTGATTTTTCCCATTAAGGATTTGAAACTTAAAAACTATGATTCAGTAAAAACAGAGTTCAATAGTAAAGATTTAGCTGCAAAATATAAAAATAAAGATGTAGATATTTTTGGTTCCAATTACTACTATAACTGCTATTATTCGGAAGGAAATAGTTGTAAAAATGCCAAAAAAACT…
ScpC	NCBI	69901329	GTGGAGAAAAAGCAACGTTTTTCCCTTAGAAAATACAAATCAGGAACGTTTTCGGTCTTAATAGGAAGCGTTTTCTTGATGATGATGACAACAACAGTAGCAGCAGATGAGCTAACCACAACGAGTGAACCAACAATCACGAATCACACTCAACAACAAGCGCAACATCTCACCAATACAGAGTTGAGCTCAGCTGAATCAAAACCTCAAGACACATCACAAATCACTCTCAAGACAAATCGTGAAAAAGAGCAACCACAAGGTCTAGTCTCTGAGCCAACCACAACTGAGCTAGCTGACACAGATGCAGCACCAATGGCTAATACAGGTCCTGATGCGACTCAAAAAAGCGCTTCTTTACCGCCAGTCAATACAGATGTTCACGATTGGGTAAAAACC…
SmeZ	VFDB	SPY_RS08300	ATGAAAAAAACAAAACTTATTTTTTCTTTTACTTCAATATTCATTGCAATAATTTCTCGTCCTGTGTTTGGATTAGAAGTAGATAATAATTCCCTTCTAAGGAATATCTATAGTACGATTGTATATGAATATTCAGATACAGTAATTGATTTTAAAACCAGTCATAACTTAGTGACTAAGAAACTTGATGTTAGAGATGCTAGAGATTTTTTTATTAACTCCGAAATGGATGAATATGCAGCCAATGATTTTAAAGATGGAGATAAAATAGCTATGTTCTCCGTCCCATTTGATTGGAACTACTTGTCAGAAGGAAAAGTCATAGCATATACCTATGGTGGAATGACGCCTTATCAAGAAGAACCAATGTCTAAAAATATCCCTGTTAATTTATGGATT…
SodA	NCBI	69900637	ATGGCTATTATTTTACCAGAACTTCCATACGCGTATGATGCTCTTGAACCACAGTTTGATGCGGAGACAATGACTCTTCATCATGATAAACACCATGCCACTTATGTCGCTAATACCAATGCGGCTTTAGAAAAACACCCAGAGATCGGAGAAAATCTGGAGGAACTATTGGCAGATGTCACTAAGATTCCAGAAGATATTCGTCAAGCCTTAATTAATAATGGTGGCGGACACCTAAACCATGCGCTTTTCTGGGAACTATTATCACCTGAAAAACAAGACGTCACTCCTGATGTTGCACAAGCCATTGATGATGCTTTTGGGTCATTTGACGCCTTTAAAGAACAATTTACAGCAGCTGCTACTGGACGTTTTGGTTCAGGTTGGGCATGGTTAGTT…
SpeC	VFDB	SPY_RS02955	ATGAAAAAGATTAACATCATCAAAATAGTTTTCATAATTACAGTCATACTGATTTCTACTATTTCACCTATCATCAAAAGTGACTCTAAGAAAGACATTTCGAATGTTAAAAGTGATTTACTTTATGCATACACTATAACTCCTTATGATTATAAAAATTGCAGGGTAAATTTTTCAACGACACACACATTAAACATTGATACTCAAAAATATAGAGGGAAAGACTATTATATTAGTTCCGAAATGTCTTATGAGGCCTCTCAAAAATTTAAACGAGATGATCATGTAGATGTTTTTGGATTATTTTATATTCTTAATTCTCACACCGGTGAGTACATCTATGGAGGAATTACGCCTGCTCAAAATAATAAAGTAAATCATAAATTATTGGGAAATCTA…
SpeG	VFDB	SPY_RS01065	ATGAAAACAAACATTTTGACAATTATCATATTATCATGTGTTTTTAGCTATGGAAGTCAATTAGCTTATGCAGATGAAAATTTAAAAGATTTAAAAAGAAGTTTAAGATTTGCCTATAATATTACCCCATGCGATTATGAAAATGTAGAAATTGCATTTGTTACTACAAATAGCATACATATTAATACTAAACAAAAAAGATCGGAATGTATTCTTTATGTTGATTCTATTGTATCTTTAGGCATTACTGATCAGTTTATAAAAGGGGATAAGGTCGATGTTTTTGGTCTCCCTTATAATTTTTCCCCACCTTATGTAGATAATATTTATGGTGGTATTGTAAAACATTCGAATCAAGGAAATAAATCATTACAGTTTGTAGGAATTTTAAATCAAGAT…
SpeH	VFDB	SPY_RS04215	ATGAGATATAATTGTCGCTACTCACATATTGATAAGAAAATCTACAGCATGATTATATGTTTGTCATTTCTTTTATATTCCAATGTTGTTCAAGCAAATTCTTATAATACAACCAATAGACATAATCTAGAATCGCTTTATAAGCATGATTCTAACTTGATTGAAGCCGATAGTATAAAAAATTCTCCAGATATTGTAACAAGCCATATGTTGAAATATAGTGTCAAGGATAAAAATTTGTCAGTTTTTTTTGAGAAAGATTGGATATCACAGGAATTCAAAGATAAAGAAGTAGATATTTATGCTCTATCTGCACAAGAGGTTTGTGAATGTCCAGGGAAAAGGTATGAAGCGTTTGGTGGAATTACATTAACTAATTCAGAAAAAAAAGAAATTAAA…
SpeI	VFDB	SPY_RS04210	ATGAGTAGTGTGGGAGTTATTAATTTAAGGAATTTATACTCTACATATGATCCAACAGAAGTAAAAGGAAAAATAAATGAAGGTCCGCCATTTTCAGGTAGTTTGTTCTACAAAAATATTCCTTATGGCAATAGTTCGATTGAATTAAAAGTAGAACTTAATAGCGTAGAAAAAGCTAATTTTTTTTCTGGTAAAAGGGTGGATATATTTACTTTGGAGTATTCTCCTCCCTGTAACTCTAATATAAAAAAGAATTCATATGGAGGTATTACTTTAAGCGACGGTAATAGAATTGATAAAAAAAATATACCTGTTAATATTTTCATAGACGGCGTTCAACAAAAATATAGCTATACAGATATAAGTACAGTGAGTACTGATAAGAAAGAGGTTACGATT…
SpeJ	VFDB	SPY_RS01870	ATGAAAAGAATAATAAAAACAATAATTTTAGTTATAATAATCTTTCATGGGTACGGAAGTGTAAAATCAGATAGTGAAAATATTAAAGACGTTAAGCTACAATTAAATTACGCATACGAAATCATACCAGTAGATTATACGAATTGTAATATTGATTACTTGACTACTCATGATTTTTATATTGATATTTCCAGTTATAAAAAGAAAAATTTTTCAGTTGATTCTGAGGTCGAGAGCTATATTACAACAAAGTTTACGAAAAATCAAAAAGTAAATATTTTTGGTCTTCCGTACATATTTACTCGTTATGATGTTTATTATATATATGGTGGGGTTACACCATCAGTAAACAGTAATTCGGAAAATAGTAAAATTGTAGGTAATTTACTAATAGATGGA…
SpeK	VFDB	SPYM3_RS06325	ATGAAAAAAAATACCTTGACTTTGTTATTCCTTGTGTGTGTATCGCTTGCTCTATACACTACTGAGAGTGTCTTTTCAGATACGTACAATACAAATGATGTTAGAAATCCAAGGAACATATATGCTCCTAGATATGATAAAGACGAAATTTTGGATAATAGAAGATTAAAAGAAATATATAATAAAGAAATTATTGAAAAAAATAATATATCGATAAATGCCAAACAAGGAACGCAATTGATTTTTAATACGGATGAAAATACTACAGTTTGGAATGATAACACTTTTAAGAAAGTCATATCTAGTAATCTTTCTCCTTCACAGGAAAGAATGTTTAATGTTGGTGATCATGTGAATATTTTTGCTATAGTAAAGTCATATCATGTTGTATGCAAGGAA…
SpeL	NCBI	69900751	ATGAGAATTTTTTTACACCAGAATTGTCGTTTGGTTAATATGTCAACTACTTTTTTTATAGTAGTATTGTCATTGATGGTATTTTCTGTTAGGATGGTTTCTGCGGAAGGGACTATTAATATTAAGGATATATACCCTCCAAGGTGGGATGTAGATAAAACATTATCCCCTACTACCTTAAGAGAAATTTATAATAGAGATACTATAAAAAAAGTGAATAAACCCATTACTGGAAAAAGAGGGACGCAAGTTATTATGGATGCTCAGCATAAAACTAAAGTATGGGAATTTGATGATTATAATTTTATAATATCAAGTAACCTACACCCATCTGTAGAAGGTAAATTTAATGTTGGAGATAATGTCGATGTTTTTGGTCTTGCATTATCAGCTGAAGTA…
SpeM	NCBI	69900750	ATGAAAAAAAATACCTTGACTTTGTTATTCCTTGTGTGTGCATCGCTTGCTCTATACACTACTGAGAGTGTCTTTTCAGATGCTGTGTTGGTTAATAGCGAATTAAAAAATATCTATACGAAAGATGTAATTAATAGAACCAATATGAAGATAACAAAGAAAATTGGCACCCAGTTAATATTTAACACGAATGAAAAAACTAGAGTCTGGGATGATGATAATTATAATAAAGTTATATCTAGCAATGTTTCTCCAGCGCAAGAAAGACGCTTTAAGGAAGAAGAAGTTGATATTTATGCTCTAATAAAATCCTACAGTGTGATATGTAAGGAACAATATAATTATGTTGATGGAGGTTTGATAAGAACAAGTGACAGAGAGAAACTTGATTCAACAATA…
SpeR	NCBI	BK010661.1	ATGTTTATTTATACATTTAAAACAGAAAAGCTCGTTGAGTCGAAAAATAGTAATATTGATGAAATAAAACATCAGTTACGATATATATACACAATTACTCCTTCTGATTATAGTAATTGCAATATTAGTTATTTAACTACTCACAATTTTAGTGTGGCTACACCTGGTTATCAATCAAAATGTTTTTATGTAGATTCAGAAGTAGATGGTGGTGTCACTGAAAAATTTAGAAAAGGTCAAAAAGTCAATGTGTTTGGCCTGCCTTATATATTTTCTCCCTATAATAAAAATGATATTTATGGTGGAATCACACCTTCAACAGATGATGGTATTCTAAGGACTAATACTATTGCAGGGAATTTTTTCATAGATGGACAACAGCAAAAAACATTAATAAAT…
cfa	VFDB	SPY_RS05330	ATGAAACCCAAACACCTTCTCTGTCTTTCAACAGTTGTTGCTGGATTAGCTTTATTTTCAACTATGACGCACTCAGTTTTAGCTGATGATGCTTCAAATCCCGATACTATTTTAATGAATAACAACCAAGCAAATTTTCAAAGAGATGCTCTAGTGCAAAAGCTTGATGAGGGACATCAACAATTAGAAGCTATTAAACATGAAGCTAAAGGTACTGATATTGAGACTACTGTTAACAAAGCTATCGATGCTGTTGATCACATGAAGAGTTCTATACGCTTCAATACTGAAACGATCTATGATTTTAGTTCAATTGGGGCAAGAGTAGAAGCATTATCAGATGCTATCAAAGCAATCGTATTTTCCACAACCCAATTAACTCATAAAGTAGAAAAAGCG…
covR	NCBI	69901383	ATGACAAAGAAAATTTTAATTATTGAAGATGAAAAGAATCTGGCTAGATTCGTTTCTCTTGAGCTGCAACATGAGGGTTATGAAGTCATTGTTGAGGTCAATGGTCGTGAAGGGTTAGAAACTGCTTTGGAAAAAGAGTTTGATTTAATCCTGCTTGACTTAATGTTACCAGAGATGGATGGTTTTGAAGTGACCCGTCGTTTGCAAACCGAAAAAACAACGTATATCATGATGATGACTGCGCGTGATTCTATTATGGATGTGGTTGCAGGTTTAGACCGCGGTGCAGACGACTATATTGTTAAACCGTTTGCCATTGAAGAACTACTTGCCCGTATTCGTGCTATTTTCCGCCGTCAAGATATTGAATCTGAGAAGAAAGTGCCTAGTCAAGGTATT…
covS	NCBI	69901382	ATGGAAAATCAGAAACAAAAACAGAAGAAATATAAAAATTCGTTACCAAAACGACTATCTAATATCTTTTTTGTTCTTTTTTTCTGCATTTTCTCTGCCTTTACACTGATTGCCTATAGTTCAACAAACTATTTCTTATTGAAGAAAGAAAAGCAGTCAGTCTTTCAAGCTGTAAATATTGTTAGAGTTCGTCTTTCTGAGGTGGACTCTAATTTTACATTAGAGAACTTAGCAGAAGTTTTGTACAAAAACGATAAAACACATCTGAGAATTGATGACAGAAAGGGCAGTCGAGTCATTAGGAGTGAGCGCGATATCACAAATACTCTAGATGCGAATCAAGATATTTATGTCTATAACATTGATAAACAGATGATTTTTACCACAGATAACGAAGAA…
cpa	VFDB	M6_RS01005	ATGTACAGTAGATTGAAGAGAGAGTTAGTTATAGTGATAAACAGAAAAAAGAAATATAAACTAATTAGACTGATGGTTACCGTAGGCCTTATTTTTTCGCAGTTAGTTTTACCTATAAGGCGACTAGGCTTGCAGATGATTTCTACACAGACCAAAGTGATCCCCCAAGAGATTGTTACTCAAACAGAAACTCAGGGAACTCAGGTAGTTGCAACGAAACAAAAATTAGAGTCAGAAAATAGTAGTCTAAAGGTAGCTCTTAAAAGAGAATCAGGTTTTGAACATAATGCCACGATTGATGCTTCTTTAGATACAGAATCCCAAGGAGATAATAGTCAACGTAGCGTAACTCAAGCTATCGTTACTATGGCATTAGAATTGAGAAAGCAAGGGCTATCA…
cppA	NCBI	69901260	ATGAATACAGATGATACCATTACAATTTATGATGTTGCCCGTGAAGCTGGTGTTTCAATGGCAACCGTTAGTCGTGTTGTTAATGGCAATAAAAATGTTAAGGAAAATACACGTAAGAAAGTTTTAGAAGTTATTGATCGCCTTGACTATCGTCCCAATGCTGTCGCGCGTGGTCTTGCCAGCAAAAAGACAACAACCGTTGGCGTTGTGATTCCAAATATTGCAAATAGTTATTTTTCTATCTTAGCTAAGGGTATTGACGATATCGCCGCTATGTACAAATATAATATTGTGCTTGCCTCCAGTGATGAAGATGATGACAAGGAGGTTAATGTTGTCAATACCCTTTTTGCCAAGCAAGTGGATGGTATTATTTTTATGGGGCATCACTTGACAGAA…
enn	VFDB	MGAS10270_RS08715	ATGGCTAGACAACAAACCAAGAAAAATTATTCACTACGAAAACTAAAAACCGGTACGGCTTCAGTAGCCGTTGCTTTGACCGTTTTGGGCGCAGGTTTTGCAAACCAAACAGAAGTAAGAGCTGATGAAGCTAAAAAAATGGAAGTAAAAGAAAGTGAAAAAGAGTCCCAGTATAAGACGTTGGCTTTAAGAGGTGAAAATGCTGACCTTAGAAATGTAAATGCAAAATATTTAGAGAAAATTAACGCAGAAGAAGAAAAAAATAAAAAGCTTGAAGCAATTAATAAAGAGCTAAATGAGAATTATTACAAATTACAGGATGGCATTGATGCTCTAGAAAAAGAAAAAGAAGATCTCAAAACAACTTTAGCTAAGACTACTAAAGAAAATGAGATTTCA…
fbaA	VFDB	SPY_RS08350	ATGCGTAGAGCAGAAAATAACAAACACAGCCGCTATTCCATTCGCAAACTGAGCGTTGGGGTAACGAGTATAGCAATTGCGAGTCTCTTTTTAGGAAAGGTTGCCTATGCCGTAGATGGCATCCCTCCAATCTCTCTTACTCAAAAGACTACAGCCACTACATCAGAAAATTGGCATCATATTGATAAGGATGGCCTTATTCCTTTAGGTATAAGCTTAGAAGCTGCCAAAGAGGAATTTAAAAAAGAAGTAGAAGAATCACGTTTATCTGAAGCACAAAAAGAAACGTATAAACAAAAAATTAAAACTGCACCAGACAAAGATAAGCTATTATTCACGTATCATAGTGAGTATATGACAGCCGTTAAGGATCTTCCAGCGTCTACTGAGTCTACTACT…
fbaB	VFDB	SPYM18_RS00780	ATGACACAAAAAAATAGCTATAAGTTAAGCTTCCTGTTATCCCTAACAGGATTTATTTTAGGTTTATTATTGGTTTTTATAGGATTGTCCGGAGTATCAGTAGGACATGCGGAAACAAGAAATGGAGCAAACAAACAAGGAGCTTTTGAAATCAAGAAAAATAAAAGTCAAGAAGAATATAATTATGAAGTTTATGATAACAGAAACATACTTCAGGATGGGGAACATAAACTTGAAATAAAAAGAGTTGATGGGACAGGTAAAACTTATCAAGGTTTTTGCTTTCAGTTAACGAAAAATTTTCCCACTGCTCAAGGTGTAAGTAAAAAGCTGTATAAAAAATTGAGTAGTAGTGATGAAGAAACACTAAAGCAATATGCCTCTAAGTATACAAGTAAT…
fbp54	VFDB	SPY_RS04235	ATGTCTTTTGACGGCTTTTTCTTACACCATTTAACCAACGAATTAAAAGAGAACTTGCTTTACGGTCGTATCCAAAAGGTCAATCAACCCTTTGAACGGGAACTTGTCTTAACCATTCGTAACCATCGCAAGAATTATAAATTGCTATTGTCTGCCCATCCTGTTTTTGGAAGGGTACAAATCACCCAAGCAGACTTTCAAAATCCTCAGGTACCTAATACCTTTACCATGATTATGCGTAAATACCTCCAGGGTGCAGTCATTGAGCAGTTAGAACAGATTGATAATGACCGCATTATCGAAATCAAGGTATCTAATAAAAATGAAATCGGAGATGCTATTCAGGCAACCCTAATCATTGAAATCATGGGGAAGCACAGTAATATCATCTTGGTGGAC…
grab	VFDB	SPY_RS05645	ATGGGAAAAGAAATAAAAGTGAAATGCTTTTTGCGTAGATCAGCTTTTGGATTAGTTGCGGTGTCAGCATCAGTATTAGTCGGTTCAACAGTATCTGCTGTTGACTCACCTATCGAACAGCCTCGAATTATTCCAAATGGCGGAACCTTAACTAATCTTCTTGGCAATGCTCCAGAAAAACTGGCATTACGTAATGAAGAAAGAGCCATTGATGAATTAAAAAAACAAGCTATTGAGGATAAAGAAGCTACGACAGCTATAGAAGCAGCAAGTTCAGATGCCTTAGAAGCATTAGCGGATCAAACAGACGCTTTACAATCAGAAGAAGCTGCGGTTGTTAAAGCGGATAACGCTGCTAGTGACGCCTTAGAAGCATTGGCGGATCAAACAGACGCTTTA…
hasA	NCBI	69901618	GTGCCTATTTTTAAAAAAACTTTAATTGTTTTATCCTTTATTTTTTTGATATCTATCTTGATTTATCTAAATATGTATCTATTTGGAACATCAACTGTAGGAATTTATGGAGTAATATTAATAACCTATCTAGTTATTAAACTTGGATTATCTTTCCTTTATGAGCCATTTAAAGGAAATCCACATGACTATAAAGTTGCTGCTGTAATTCCTTCTTATAATGAAGATGCCGAGTCATTATTAGAAACACTTAAAAGTGTGTTAGCACAGACCTATCCGTTATCAGAAATTTATATTGTTGATGATGGGAGTTCAAACACAGATGCAATACAATTAATTGAAGAGTATGTAAATAGAGAAGTGGATATTTGTCGAAACGTTATCGTTCACCGTTCCCTT…
hasB	NCBI	69901619	ATGAAAATAGCAGTTGCTGGATCAGGATATGTTGGATTATCACTAGGAGTTCTTTTATCACTTCAAAACGAAGTCACTATTGTTGATATTCTTCCCTCTAAAGTTGATAAGATTAATAATGGCTTATCACCAATTCAAGATGAATATATTGAATATTACTTAAAAAGTAAGCAATTATCTATTAAAGCAACTTTAGATAGCAAAGCAGCTTATAAAGAAGCGGAACTGGTCATTATTGCCACACCTACAAATTACAACAGTAGAATTAATTATTTTGATACACAGCATGTTGAAACAGTTATCAAAGAGGTACTAAGCGTTAATAGCCATGCAACTCTTATCATCAAATCAACAATTCCAATAGGTTTCATTACTGAAATGAGACAGAAATTCCAAACT…
hasC	NCBI	69901620	ATGACCAAAGTCAGAAAAGCCATTATTCCTGCTGCAGGTCTAGGAACACGTTTTTTACCTGCTACCAAAGCTCTTGCCAAAGAGATGTTGCCCATCGTTGATAAGCCAACCATCCAGTTTATCGTCGAAGAAGCGCTAAAATCTGGCATCGAGGAAATCCTTGTGGTGACCGGAAAAGCTAAACGCTCTATCGAGGACCATTTTGATTCAAACTTTGAATTAGAATACAACCTCCAAGCTAAGGGGAAAAATGAACTGTTGAAATTAGTGGATGAAACCACTGCCATTAACCTTCATTTTATCCGTCAAAGCCACCCAAGAGGACTGGGAGATGCTGTCTTACAAGCCAAAGCCTTTGTGGGCAATGAACCCTTTGTGGTCATGCTTGGAGATGACTTA…
htrA/degP	VFDB	SPY_RS09165	ATGCCAAGTATGAAACATATCTTAAAATCCTTAAGTATTTTACTAATTGGATTTTTAGGAGGATTAATAGCAATTATTACATTCAATAATCTCTACCCACATTCTCCATCAAAAATAAATTCAGGTAAGGCAACAACTAGTAATATGGTTTTTAACAACACAACCAATACTACTAAAGCTGTCAAAGCTGTTCAAAATGCAGTTGTATCAGTTATTAATTATCAAGATAACCCTTCTTCATCCCTTTCTAACCCTTATACAAAACTCTTTGGAGAAGGGCGTTCAAAAGAGAATAAGGATGCTGAATTATCTATTTTTAGTGAAGGATCTGGGGTCATTTATCGAAAAGATGGCAACTCCGCTTACGTTGTTACTAATAACCATGTTATCGACGGAGCT…
hylA	VFDB	SPY_RS04300	GTGAATACTTATTTTTGCACACACCATAAACAATTACTACTTTATTCAAACCTATTCCTTAGCTTTGCTATGATGGGCCAAGGAACTGCCATTTATGCCGATACACTGACTTCAAATTCAGAACCTAATAATACTTACTTTCAAACGCAAACGCTCACTACTACAGATAGCGAAAAAAAGGTAGTACAGCCACAACAAAAAGACTACTATACTGAATTGTTAGACCAATGGAACAGTATTATCGCAGGCAACGATGCTTATGATAAAACCAATCCTGACATGGTCACTTTTCATAATAAAGCTGAAAAGGATGCTCAAAACATTATTAAAAGCTATCAAGGGCCTGACCACGAAAATAGAACTTACCTTTGGGAACATGCAAAGGATTATTCCGCTTCT…
hylP	VFDB	SPY_RS02920	ATGAGTGAAAATATACCGCTGCGAGTCCAATTTAAGCGCATGAAAGCCGCCGAGTGGGCTCGTAGTGATGTCATCTTACTGGAGAGCGAGATAGGCTTTGAGACAGACACAGGTTTTGCCAGAGCAGGTGATGGCCACAATCGATTTAGTGACCTTGGATACATTAGCCCACTCGATTACAATCTACTGACTAACAAGCCAAATATCGATGGATTAGCGACAAAAGTCGAGACCGCTCAGAAACTACAACAAAAAGCAGATAAAGAGACCGTCTATACAAAAGCTGAATCGAAGCAAGAGCTTGACAAGAAATTAAATCTCAAAGGTGGCGTTATGACAGGTCAACTAAAATTTAAGCCAGCCGCCACTGTTGCTTATTCCTCGTCAACGGGTGGAGCG…
ideS/Mac	VFDB	SPY_RS03590	ATGAGAAAAAGATGCTATTCAACTTCAGCTGCAGTATTGGCAGCAGTGACTTTATTTGTTCTATCGGTAGATCGTGGTGTTATAGCAGATAGTTTTTCTGCTAATCAAGAGATTAGATATTCGGAAGTAACACCTTATCACGTTACTTCCGTTTGGACCAAAGGAGTTACTCCTCCAGCAAACTTCACTCAAGGTGAAGATGTTTTTCACGCTCCTTATGTTGCTAACCAAGGATGGTATGATATTACCAAAACATTCAATGGAAAAGACGATCTTCTTTGCGGGGCTGCCACAGCAGGGAATATGCTTCACTGGTGGTTCGATCAAAACAAAGACCAAATTAAACGTTATTTGGAAGAGCATCCAGAAAAGCAAAAAATAAACTTCAATGGCGAACAG…
lmb	VFDB	SPY_RS08345	ATGAAAAAAGGTTTTTTTCTCATGGCTATGGTCGTGAGTTTAGTAATGATAGCAGGGTGTGATAAGTCAGCAAACCCCAAACAGCCTACGCAAGGCATGTCAGTTGTAACCAGCTTTTACCCAATGTATGCGATGACAAAAGAAGTATCTGGAGACCTCAATGATGTGAGGATGATCCAATCAGGTGCAGGCATTCATTCCTTTGAACCGTCTGTAAATGATGTGGCAGCTATTTATGACGCGGATTTGTTTGTTTACCATTCACATACCTTAGAAGCTTGGGCAAGGGATCTAGACCCTAATTTAAAAAAATCAAAGGTTGATGTGTTTGAAGCGTCAAAACCTTTGACACTAGATAGAGTCAAAGGGCTAGAAGATATGGAAGTCACACAAGGCATT…
spnA	NCBI	BK010698.1	ATGATTAACAAGAAATGTATAATACCTGTTTCATTGTTGACACTAGCTATTACGCTTACTAGTGTTGAAGAAGTTACTTCACGCCAAAATTTGACTTATGCCAATGAAATCGTAACACAAAGGCCAAAGAGAGAATCTGTTATTAGTGATAAATCGAATTTTCCCGTCATATCACCTTACCTAGCAAGTGTGGATTTTGGTGAGAGAAAAACACCTTTGCCAACACCTGATAAAGGAGTAAAAGTAACTACTGAACAGTCTATTGCTCAAGTAAGAAAGGGGCCTGAAGAAAGACCCTATACTGTTACTGGCAAGATTACGAGTGTGATCAATGGCTGGGGAGGCTATGGCTTTTATATTCAAGATAGTGAAGGTATTGGACTTTATGTTTATCCTCAA…
mf1/spdB	VFDB	SPY_RS08455	ATGAATCTACTTGGATCAAGACGGGTTTTTTCTAAAAAATGTCGGCTAGTAAAATTTTCAATGGTAGCTCTTGTATCAGCCACAATGGCTGTAACAACAGTCACACTTGAAAATACTGCACTGGCACGACAAACACAGGTCTCAAATGATGTTGTTCTAAATGATGGCGCAAGCAAGTACCTAAACGAAGCATTAGCTTGGACATTCAATGACAGTCCCAACTATTACAAAACCTTAGGTACTAGTCAGATCACTCCAGCACTCTTTCCTAAAGCAGGAGATATTCTCTATAGCAAATTAGATGAGTTAGGAAGGACGCGTACTGCTAGAGGTACATTGACTTATGCCAATGTTGAAGGTAGCTACGGTGTTAGACAATCTTTCGGTAAAAATCAAAAC…
mf2/spd1	VFDB	SPY_RS02960	ATGAAATTATCTAAACAAAAGGCAAGTTTGCTTACCGCTGTTTTACTGTTACTTTCTCTTTCTATAACGACAATAACTGTTGACGCAGCTAGGGTACGAACTTATCCGAATGTATCCCATGCAAACACACATTATAAAAATACTGTTTCTAGTAAGCTCTTACCTTTTACTGCTAATTATCAGTTACAACTTGGTGAGTTGGATAACCTTAACCGCGCTACCTTTTCACATATCCAACTGCAAGATAGACACGAAACTAAAGATGTACGCACTAAAATAAATTATGACCCTGTGGGATGGCACAACTATCAATTTCCATACGGAGATGGCTCAAAATCTTCATGGGTAATGAATCGTGGGCATCTAGTCGGATATCAATTTTGTGGATTAAACGATGAA…
mf3/spd3	VFDB	SPY_RS05945	ATGTCTAAATCAAATCGTCGTACTTGGCAAGGTTTAGTTGTTATTTTAATAGCTATTCTCACCACTTTTACCACAAGTACTGTTACGGCAGCCAGAAAAATTAGAAATTTCCCTGATACCACGGAAATTTTGTTAGGAACGAAGGCGACTGAGACACCAGGAATCTTACCATTCACTGGTAGCTACCAATTAGTTTTGGGCGATCTTGACAATCTGCAAAGGCCAACCTTCGCACACATCCAGCTAAAAGATCAAGATGAGCCTAATATTAAACGAAAAGGACTTAAATTCAATCCTCCTGGCTGGCATAATTACAAATTGACTGACGCTAATGGAAAAACAACTTGGTTAATGGACCGTGGCCATTTAGTTGGTTACCAATTTAGCGGCTTAAATGAC…
mf4	NCBI	NC_004586.1	ATGAACAACATAAGATTACGTAAATTTATTTCTAGCATATTTCTAATTCTTCTAATATCATCTCCTATATCATTATCATATCAACAGGCTACTTTAGCTGATACTAAAGAAGTTAATGTTGCTAATAGATATAACTCCTCAGATACATATCTACCTGAAGCTTTGTCGTGGACATTAGAAACTTCCCCAAATTATTATAAAGTATTAGGAGAAAGTGGAATAGTAGAAAATTTATTTCCACCAAAAGGCCAAATAGTCTATGGTGGTCTTGACAGTCTTGGCAGAACATTAACAGTTAGAGGAACTTTGACCTTCAATAATGTGTTAGGTAGTTACAATATAAGAAAAGATTTTAAACGTAGTAAAGCAGAAACATTGTCAGGATGGCTAGGAAATAAA…
sda1	VFDB	M6_RS06695	ATGTCTAAACATTGGAAACATCTATTCATTCGTTATACTTTTACCGCTCTAGCTACTTTATTTCTAGGGCTATTCCCAATATCTAAAACTACTAATAGTATTATTTATGCGGAAACAACTGATATTTCAAATGTTTGGAACATAGTACAACATCCAAACTATTATATTGTCGAAGGCAAATCGCATTTAAATAAAGAGAAGTTCCCTCAAATTTATCATACAACTGAAAAAGTTTATAGAAAAAGCGGACAAAGTACTAAGCGCGTTACCGTCTCTGATATTCAATACTCTATTCTTGATGGCTATGGTCGTTCTGGAGAAGCTTATGGAGTTATCACAAAGGACATGATTGACATGTCTGCTGGCTATCGTGAAAAATGGGAAAGCAAACCAGAGCCA…
sda2	NCBI	CP000017.2	ATGTCTAAACATTGGAGACATCTAATTATTCACTCTGCTCTGACCATTCTAGCTACGTTATTTTTAGGTATACTACCAATTACTGAAAATACTAGTAGTACCATTTACGCTGAATCGGGCACTATTTCAAATAATTGGAGTATCGAGCAACACCCCAATTATTACCATGTTGAAGGTAAAGCGCAACTGGATATTAAAAATTTTCCCGAACTTTATCGTACAACCGAAAGGGTCTATAAGAAAAGTGGGCAAAGTACTAAACCTGTTACAGTTTCCAATATCCATTACTCTGTACTTGATGGCTACGGCCGTTCTGGAGAAGCTTATGGTATTATCACAAAAGATATGATTGACATGTCTGCTGGCTATCGTGAAAAATGGGAAAGCAAACCAGAGCCA…
sdn	VFDB	M6_RS00490	ATGGATATGTCTAAAAAGCTTAGAAACTCTCTCGCCAGAATAGTTGTTGCAGCATTCGCATCATTTGCTGTGATGGCGATTCCAACTTATCATCACAGTACAGTCTTAGCTAAAACAGTCTCAGTAAATCAGACTTATGGTGAATATAAAGACTATTATACTGTAATTGGTGAGTCAAACATTGACCAATCTGCTTTTCCTAAGATATATAAAACAACCGAGAGAGTCTATAAAGGACAAGGTACAAGCGAAAAAAGAGTAACCGTATCTGATGTAGTTTATAACCCATTAGATGGCTATAAACGTTCAACAGGCGCTTACGGCGTTGTCACAAAAGATATGATTGACATGTCTAAAGGATACCGTGAAAAATGGGAAACAAATCCCGAACCAAGCGGT…
mrp	VFDB	MGAS10270_RS08725	ATGTCTAAAAGAAATCCAAACAAGCACTACTCACTGAGAAAGTTAAAAACAGGTACTGCATCAGTAGCAGTAGCTTTGACAGTTTTGGGGGCTGGATTAGCAAACACAACTGATGTAAAGGCTGAGACCGTAGGTCGCTTTAGTGATGAACAAGTTAGAAAGGCTCGTGAAAAAGCAATCGAAGACGTGTTTGATGGCTATACTGGAGCTCGTTCTGTTTATCAATCTGGGAATCTGCCTAATAGGTTAACTCCTACAAAACTTAGCAAATTAATGCAACAGATGTATAAGGAGACTTTACAAAAGAAAGAAGAACTGGATACCCTATCTAAAGCTCTTACGCACACTATTGAGAAAAAGATTGAGTCAGAAAATGCTTACAAGAAAGAGCTTGGACAG…
plr/gapA	VFDB	SPY_RS01285	ATGGTAGTTAAAGTTGGTATTAACGGTTTCGGTCGTATCGGACGTCTTGCATTCCGCCGTATTCAAAACATCGAAGGTGTTGAAGTAACTCGTATCAATGACCTTACAGATCCAAATATGCTTGCACACTTGTTGAAATACGATACAACTCAAGGTCGTTTTGATGGAACAGTTGAAGTTAAAGAAGGTGGATTTGAAGTAAACGGAAACTTCATCAAAGTTTCTGCTGAACGTGATCCAGAAAACATCGACTGGGCAACTGATGGGGTTGAAATCGTTCTTGAAGCAACTGGTTTCTTTGCTAAAAAAGAAGCAGCTGAAAAACACTTACATGCTAACGGTGCTAAAAAAGTTGTTATCACAGCTCCTGGTGGAAACGATGTTAAAACAGTTGTTTTC…
prtF2	VFDB	MGAS2096_RS00790	ATGACACAAAAAAATAGCTATAAGTTAAGCTTCCTGTTATCCCTAACAGGATTTATTTTAGGTTTATTATTGGTTTTTATAGGATTGTCCGGAGTATCAGTAGGACATGCGGAAACAAGAAATGGAGCAAACAAACAAGGATCTTTTGAAATCAAGAAAGTCGACCAAAACAATAAGCCTTTACCGGGAGCAACTTTTTCACTGACATCAAAGGATGGCAAGGGAACATCTGTTCAAACGTTCACTTCAAATGATAAAGGTATTGTAGATGCTCAAAATCTCCAACCAGGGACTTATACCTTAAAAGAAGAAACAGCACCAGATGGTTATGATAAAACCAGCCGGACTTGGACAGTGACTGTTTATGAGAACGGCTATACCAAGTTGGTTGAAAATCCC…
sagA	VFDB	SPY_RS03070	ATGTTAAAATTTACTTCAAATATTTTAGCTACTAGTGTAGCTGAAACAACTCAAGTTGCTCCTGGAGGCTGCTGTTGCTGCTGTACTACTTGTTGCTTCTCAATTGCTACTGGAAGTGGTAATTCTCAAGGTGGTAGCGGAAGTTATACGCCAGGTAAATAA
sclA	VFDB	SPY_RS08230	ATGTTGACATCAAAGCACCATAATCTCAACAAACTAGTCTGGCGCTACGGGCTAACCTCAGCCGCTGCCGTCCTTCTAGCCTTTGGAGGCGGGGCAAGCAGCGTTAAGGCTGAGGTTTCTTCTACGACTATGACGTCGAGTCAAAGAGAGTCAAAAATAAAAGAGATCGAAGAAAGTCTTAAAAAATATCCAGAAGTGTCCAATGAGAAATTTTGGGAAAGAAAGTGGTATGGAACCTATTTTAAAGAAGAAGATTTTCAAAAGGAGCTAAAAGATTTTACTGAGAAGAGGCTTAAGGAGATTCTAGATTTAATTGGTAAATCTGGAATCAAGGGAGACCGTGGTGAGACTGGTCCTGCTGGCCCAGCCGGACCACAAGGTAAAACTGGTGAGAGGGGC…
sclB	VFDB	SPY_RS04390	TTGCTGACCTTTGGAGGTGCAAGTGCGGTTAAGGCGGAAGAAAATGAAAAAGTAAGAGAGCAAGAAAAGCTCATACAGCAACTTTCTGAAAAGCTAGTGGAAATTAATGACTTACAAACTTTAAATGGTGATAAAGAGAGTATACAGTCTCTCGTAGATTATCTGACTCGAAGAGGAAAACTTGAAGAAGAATGGATGGAATATTTGAATTCTGGTATTCAACGCAAACTTTTTGTTGGTCCAAAAGGACCTGCAGGTGAAAAAGGAGAACAAGGTCCTACTGGAAAACAAGGCGAGCGTGGTGAGACCGGCCCTGCAGGTCCACGTGGTGACAAGGGCGAAACTGGTGACAAAGGAGCCCAGGGTCCAGTAGGTCCCGCTGGCAAGGACGGCCAAAAC…
scpA/B	VFDB	SPY_RS08355	TTGCGTAAAAAACAAAAATTACCATTTGATAAACTTGCCATTGCGCTCATGTCTACGAGCATCTTGCTCAATGCACAATCAGACATTAAAGCAAATACTGTGACAGAAGACACTCCTGCTACCGAACAAGCTGTAGAAACCCCACAACCAACAGCGGTTTCTGAGGAAGCACCATCATCAAAGGAAACCAAAACCCCACAAACTCCTGATGACGCAGAAGAAACAATAGCAGATGACGCTAATGATCTAGCCCCTCAAGCTCCTGCTAAAACTGCTGATACACCAGCAACCTCAAAAGCGACTATTAGGGATTTGAACGACCCTTCTCAGGTCAAAACCCTGCAGGAAAAAGCAGGCAAAGGAGCTGGGACTGTTGTTGCAGTGATTGATGCTGGTTTT…
sfbI/prtF1	VFDB	M6_RS01000	ATGAATAACAAAATATTTTTGAATAAAGAAGCCAGTTTTTTGGCACACACAAAAAGAAAAAGGCGATTTGCTGTCACTTTAGTGGGAGTCTTTTTTATGCTTTTGGCATGCGCGGGTGCTATCGGTTTTGGTCAAGTAGCCTATGCTGCCGATGAGAAGACTGTGCCGAGTCATAGTAGTCCAAATCCTGAGTTTCCTTGGTACGGTTATGATGCTTATGGTAAGGAATATCCTGGATATAATATTTGGACTCGTTATCATGACTTGAGAGTAAATTTAAATGGGAGTCGGAGCTACCAAGTTTATTGTTTTAATATTCAATCTAATTATCCTAGCCAAAAAAATAGTTTCATAAAAAATTGGTTTAAAAAAATTGAGGGAAATGGCAAATCCTTTGTA…
sfbII/sof	VFDB	MGAS10270_RS08785	TTGACAAATTGTAAGTATAAACTTAGAAAGTTATCTGTAGGGCTCGTCTCCGTCGGAACGATGCTGATAGCCCCGACAGTTTTAGGTCAGGAGGTTAGTGCTAGTACTACTAGTACTGAGACGAGTGCTGCTAGCGCTGGTGTCGGTACGAGTGGGACGGCCGCCAGCGAAACTGGGAGTGGAGCAGCCGTAGCTACTGCCACTACTACCACCGCTACTACCAATGGAGGACCCCAGTCTACTCCAGCAGTAGCTGAAGCGACTCCACAACCTCAAGCACAGATAGCTCCAGTAGCAGCAGCAACGTCGACATCATCGGCTTCTTCTAGTAGTGACGGGAAAGCTCCTCAGGCAGTAACTTCATCTACATCACCTTCAACTCCAGCAGCAGCCAGTAGT…
sfbX	VFDB	MGAS10270_RS08780	ATGACTAAAAAATTTATTAAATCAGCAGTGATTCTAGGCTTAGCAAGCATAACCATCAGCATGACGCAACCCGTTGAAGCCATTTCAAATAACTCAAAATATCAAGTACAATATGAACGTGTCAAAAAAGAACTAGACGCATTAAAAGAAAAGGGCCCAAAATTAGGAGAACGTTCCCTTTATTTTAGATTGGTGAATAGATTTCTAGGTTGGTTTGGCGTAGTCTGGGACCCACTCGCAATCAAAGAAACCGATCACCTGTTGGACCTCATCGGACAAGTCAATTACTTGGTGAGTAACACCGAGTTTCAAGCCCCTGAGTACCAAGAGGCTAAAAACAAGCTAGATTTAGCTGTAGCAGGCTATGAGCTCTACCTAGCTAGAGAAAAAGAACGTGGT…
sic	VFDB	SPY_RS08365	ATGAATATTAGAAATAAGATTGAAAATAGTAAAACACTACTATTTACATCCCTTGTAGCCGTGGCTCTACTAGGAGCTACACAACCAGTTTCAGCCGAAACGTATACATCACGCAATTTTGACTGGTCTGGAGATGACTGGTCTGGAGATGACTGGCCTGAAGATGACTGGTCTGGAGATGGTTTGTCTAAATATGACCGGTCTGGAGTTGGTTTGTCTCAATATGGCTGGTCTAAATATGGCTGGTCTAGCGATAAAGAAGAATGGCCTGAAGATTGGCCTGAAGATGACTGGTCTAGCGATAAAAAAGATGAGACAGAAGATAAAACGAGACCACCATATGGAGAAGCATTAGGTACAGGGTATGAAAAACGTGATGATTGGGGAGGACCTGGTACG…
ska	VFDB	SPY_RS08215	ATGAAAAATTACTTATCTATTGGAGTGATTGCACTGCTGTTTGCATTAACATTTGGAACAGTCAAGTCGGTCCAAGCTATTGCTGGGTATGGATGGCTACCAGACCGTCCACCTATCAATAACAGCCAGTTAGTTGTTAGTATGGCCGGTATCGTTGAAGGTACCGATAAAAAAGTTTTTATAAATTTTTTTGAAATCGATCTAACATCACAACCTGCTCACGGAGGAAAGACAGAGCAGGGCTTAAGTCCAAAATCAAAACCATTTGCTACAGATAATGGCGCAATGCCACATAAACTTGAAAAAGCTGACTTATTAAAAGCTATTCAAAAACAGCTGATCGCTAACGTTCACAGTAACGACGGCTACTTTGAGGTCATTGATTTTGCAAGCGATGCA…
slaA	VFDB	MGAS10270_RS06345	ATGAAAAAAGTAATAAATACTATTCTATTAGCTGCTTGTTTTTTATTCTTTTTAGGTAATTTTACTACAAATGTATTAGCTGAAGGGATAAATGATAAAATGGAAAATGGCACTGAAAGTGATATTAGCTTCCAAAATGGTGAACTCCTAAAAAATTATCTTATCCTAGAAGGTGAACGAGTATACTTTGATTATGATAGAGCAACTCAAGATAAAGTATCAGATGATGTTCTAGAGATGGGAATGTTAGTTGAAGCTATAAGTAAGGATTATTCTGAGAAGACATTCACCCCAGATAAGTATTTTAAAGCTAGTTGGCCTGTCCACGGTAACTATTGTGGACCAGGTCATAATGGGAATAACTTTACGTTGCCAGTAGTAGATGTTTTGGATCAAGGT…
slo	VFDB	SPY_RS00885	ATGTCTAATAAAAAAACATTTAAAAAATACAGTCGCGTCGCTGGGCTACTGACGGCAGCTCTTATCATTGGTAACCTTGTTACTGCTAATGCTGAATCGAACAAACAAAACACTGCTAGTACAGAAACCACAACGACAAATGAGCAACCAAAGCCAGAAAGTAGTGAGCTAACTACTGAAAAAGCAGGTCAGAAAACGGATGATATGCTTAACTCTAACGATATGATTAAGCTTGCTCCCAAAGAAATGCCACTAGAATCTGCAGAAAAAGAAGAAAAAAAGTCAGAAGACAAAAAAAAGAGCGAAGAAGATCACACTGAAGAAATCAATGACAAGATTTATTCACTAAATTATAATGAGCTTGAAGTACTTGCTAAAAATGGTGAAACCATTGAAAAT…
speA	VFDB	M5005_RS04950	ATGGAAAACAATAAAAAAGTATTGAAGAAAATGGTATTTTTTGTTTTAGTGACATTTCTTGGACTAACAATCTCGCAAGAGGTATTTGCTCAACAAGACCCCGATCCAAGCCAACTTCACAGATCTAGTTTAGTTAAAAACCTTCAAAATATATATTTTCTTTATGAGGGTGACCCTGTTACTCACGAGAATGTGAAATCTGTTGATCAACTTTTATCTCACGATTTAATATATAATGTTTCAGGGCCAAATTATGATAAATTAAAAACTGAACTTAAGAACCAAGAGATGGCAACTTTATTTAAGGATAAAAACGTTGATATTTATAGTGTAGAATATTACCATCTCTGTTATTTATGTGAAAATGCAGAAAGGAGTGCATGTATCTACGGAGGGGTA…
speB	VFDB	SPY_RS08445	ATGAATAAAAAGAAATTAGGTGTCAGATTATTAAGTCTTTTAGCATTAGGTGGATTTGTTCTTGCTAACCCAGTATTTGCCGATCAAAACTTTGCTCGTAACGAAAAAGAAGCAAAAGATAGCGCTATCACATTTATCCAAAAATCAGCAGCTATCAAAGCAGGTGCACGAAGCGCAGAAGATATTAAGCTTGACAAAGTTAACTTAGGTGGAGAACTTTCTGGCTCTAATATGTATGTTTACAATATTTCTACTGGAGGATTTGTTATCGTTTCAGGAGATAAACGTTCTCCAGAAATTCTAGGATACTCTACCAGCGGATCATTTGACGCTAACGGTAAAGAAAACATTGCTTCCTTCATGGAAAGTTATGTCGAACAAATCAAAGAAAACAAAAAA…
speQ	NCBI	BK010649.1	ATGTGCTCATCAATTATTTTATATACTACTAAGGGTATCTTTTCAGATACGTATATTACGAATGATATTAGAAATTCAGAAGACATCTATTTTCCTAGACAGGATAAAGATGGCATTTTAGATAATAAAAGATTAAAAGACATTTATGGTAAAGAAATTATTGAAAAAACTAATATACCGATAAATGCCAAACAGGGAACGCATTTGATTTTTAATACGAATGAAAATACTACAGTTTGGGATGATAATACTTTTACAAAAGTCATATCTAGTAATCTTTCACCTTCACAGGAAAGAATGTTTAATGTTGGTGATCATGTGAATATTTTTGCTATCGTAAAATCATATCAGGTTGTATGCAAGGATCAATTCAATTATATTGATGGGGGAATAATAAAA…
spyA	VFDB	SPY_RS01845	ATGCTAAAAAAGCGCTATCAACTGGCTATTGTCCTTCTTCTTAGCTGTTTTAGTCTGATCTGGCAAACTGAGGGCTTGGTCGAGCTTTTTGTCTGTGAGCACTATGAGCGGGCGGTTTGTGAGGGGACGCCTGCTTATTTTACCTTTTCGGATCAAAAGGGCGCTGAGACACTGATTAAAAAGCGATGGGGCAAGGGTCTCATCTACCCAAGGGCTGAGCAAGAGGCGATGGCTGCTTATACCTGTCAGCAGGCAGGCCCTATCAACACCAGCCTAGACAAAGCCAAAGGTGAGCTCAGCCAACTCACGCCTGAGCTAAGGGATCAGGTGGCCCAGCTCGATGCTGCGACTCACCGGCTAGTCATCCCGTGGAACATTGTAGTATACCGCTATGTATAC…

## Sheet: Supplemental Table 4
Table S4: Antimicrobial resistance genes and phenotypic susceptibility profiles of GAS clinical isolates from this study
GAS Isolate	Date Frozen	Location	emm-type	Antimicrobial Resistance Genes											Phenotypic Antimicrobial Susceptibility
				mef(A)	msr(D)	tet(M)	aph(3')-IIIa	sat4	ant(6)-Ia	erm(T)	dfrG	erm(A)	erm(B)	tet(O)	Penicillin		Clindamycin		Erythromycin		Vancomycin
															Zone Diameter (mm)	Interpretation	Zone Diameter (mm)	Interpretation	Zone Diameter (mm)	Interpretation	Zone Diameter (mm)	Interpretation
23SB_106M0036_S15_L001	2023-04-18	invasive	EMM1.0	0	0	0	0	0	0	0	0	0	0	0	34	S	21	S	24	S	20	S
23SC_140M0057_S6_L001	2023-05-22	invasive	EMM1.0	0	0	0	0	0	0	0	0	0	0	0	33	S	22	S	24	S	20	S
23SH_084M0850_S19_L001	2023-03-28	invasive	EMM1.0	0	0	0	0	0	0	0	0	0	0	0	35	S	21	S	24	S	19	S
23SH_134M0555_S9_L001	2023-05-16	invasive	EMM1.0	0	0	0	0	0	0	0	0	0	0	0	38	S	25	S	27	S	21	S
23SH_139M0292_S8_L001	2023-05-21	invasive	EMM1.0	0	0	0	0	0	0	0	0	0	0	0	34	S	22	S	25	S	19	S
23SH_077M0027_S17_L001	2023-03-19	invasive	EMM6.4	0	0	0	0	0	0	0	0	0	0	0	34	S	22	S	27	S	20	S
23SC_088M0045_S21_L001	2023-03-31	invasive	EMM12.0	0	0	0	0	0	0	0	0	0	0	0	38	S	24	S	28	S	22	S
23SG_130M0102_S10_L001	2023-05-13	invasive	EMM12.0	1	1	0	0	0	0	0	0	0	0	0	34	S	21	S	7	R	20	S
23SG_145M0015_S3_L001	2023-05-27	invasive	EMM12.0	0	0	0	0	0	0	0	0	0	0	0	31	S	20	S	23	S	17	S
23SH_089M0615_S20_L001	2023-03-31	invasive	EMM12.0	0	0	0	0	0	0	0	0	0	0	0	35	S	16	I	23	S	20	S
23SH_126M0162_S11_L001	2023-05-07	invasive	EMM12.37	0	0	0	0	0	0	0	0	0	0	0	33	S	21	S	24	S	18	S
23SH_141M0012_S7_L001	2023-05-22	invasive	EMM12.37	0	0	0	0	0	0	0	0	0	0	0	37	S	23	S	25	S	19	S
23SG_024M0143_S4_L001	2023-01-27	invasive	EMM12.7	0	0	0	0	0	0	0	0	0	0	0	31	S	18	I	21	S	18	S
23SH_103M0533_S19_L001	2023-04-14	invasive	EMM12.7	0	0	0	0	0	0	0	0	0	0	0	36	S	22	S	26	S	21	S
23SB_143M0036_S5_L001	2023-05-25	invasive	EMM12.8	0	0	0	0	0	0	0	0	0	0	0	28	S	18	I	22	S	17	S
23SH_063M0013_S15_L001	2023-03-05	invasive	EMM12.8	0	0	0	0	0	0	0	0	0	0	0	38	S	22	S	26	S	18	S
23SC_121M0012_S12_L001	2023-05-02	invasive	EMM22.0	1	1	1	0	0	0	0	0	0	0	0	36	S	25	S	8	R	19	S
23SC_083M0072_S18_L001	2023-03-28	invasive	EMM25.4	0	0	0	0	0	0	0	0	0	0	0	NA	NA	NA	NA	NA	NA	NA	NA
23SH_030M2179_S6_L001	2023-02-01	invasive	EMM28.0	0	0	0	0	0	0	0	0	0	0	0	36	S	23	S	28	S	21	S
23SC_035M0015_S9_L001	2023-02-07	invasive	EMM49.0	0	0	0	0	0	0	0	0	0	0	0	38	S	24	S	30	S	22	S
23SG_074M0109_S16_L001	2023-03-17	invasive	EMM49.0	0	0	0	0	0	0	0	0	0	0	0	32	S	21	S	25	S	20	S
23SH_029M0358_S5_L001	2023-01-31	invasive	EMM49.0	0	0	0	0	0	0	0	0	0	0	0	34	S	20	S	24	S	19	S
23SH_033M1095_S7_L001	2023-02-04	invasive	EMM49.0	0	0	0	0	0	0	0	0	0	0	0	35	S	21	S	25	S	20	S
23SH_038M1879_S10_L001	2023-02-09	invasive	EMM49.0	0	0	0	0	0	0	0	0	0	0	0	44	S	26	S	30	S	22	S
23SH_049M0198_S11_L001	2023-02-24	invasive	EMM49.0	0	0	0	0	0	0	0	0	0	0	0	35	S	21	S	24	S	21	S
23SH_066M0152_S17_L001	2023-03-08	invasive	EMM49.0	0	0	0	0	0	0	0	0	0	0	0	34	S	19	S	25	S	19	S
23SH_071M0020_S18_L001	2023-03-12	invasive	EMM49.0	0	0	0	0	0	0	0	0	0	0	0	40	S	24	S	27	S	23	S
23SH_108M0271_S14_L001	2023-04-19	invasive	EMM49.0	0	0	0	0	0	0	0	0	0	0	0	35	S	21	S	26	S	21	S
23SH_053M1623_S13_L001	2023-02-24	invasive	EMM53.0	0	0	1	0	0	0	0	1	0	0	0	36	S	23	S	25	S	21	S
23SC_014M0062_S3_L001	2023-01-17	invasive	EMM66.0	0	0	0	0	0	0	0	0	0	0	0	39	S	26	S	32	S	22	S
23SH_090M0134_S22_L001	2023-04-01	invasive	EMM77.0	0	0	1	0	0	0	1	0	0	0	0	36	S	20	R	6	R	22	S
23SH_113M0067_S13_L001	2023-04-23	invasive	EMM80.0	0	0	0	0	0	0	0	0	0	0	0	34	S	23	S	24	S	19	S
23SH_009M1094_S2_L001	2023-01-10	invasive	EMM81.0	0	0	0	0	0	0	0	0	0	0	0	40	S	26	S	29	S	25	S
23SH_050M1003_S12_L001	2023-02-24	invasive	EMM82.0	0	0	0	0	0	0	0	0	0	0	0	32	S	19	S	23	S	19	S
23SH_005M1638_S1_L001	2023-01-07	invasive	EMM83.1	0	0	0	0	0	0	0	0	0	0	0	41	S	29	S	30	S	22	S
23SH_149M0289_S4_L001	2023-05-31	invasive	EMM83.1	0	0	1	1	1	1	0	0	1	0	0	33	S	18	R	14	R	18	S
23SH_065M0295_S16_L001	2023-03-07	invasive	EMM89.0	0	0	0	0	0	0	0	0	0	0	0	32	S	22	S	25	S	20	S
23SG_034M0106_S8_L001	2023-02-05	invasive	EMM92.0	0	0	1	1	1	1	1	0	0	0	0	37	S	6	R	12	R	21	S
R191_S9	2023-03-28	non-invasive	EMM1.0	0	0	0	0	0	0	0	0	0	0	0	NA	NA	NA	NA	NA	NA	NA	NA
R198_S15	2023-03-29	non-invasive	EMM1.0	0	0	0	0	0	0	0	0	0	0	0	NA	NA	NA	NA	NA	NA	NA	NA
R199_S16	2023-03-29	non-invasive	EMM1.0	0	0	0	0	0	0	0	0	0	0	0	NA	NA	NA	NA	NA	NA	NA	NA
R229_S12	2023-04-02	non-invasive	EMM1.0	0	0	0	0	0	0	0	0	0	0	0	NA	NA	NA	NA	NA	NA	NA	NA
R54_S18	2023-02-24	non-invasive	EMM1.0	0	0	0	0	0	0	0	0	0	0	0	NA	NA	NA	NA	NA	NA	NA	NA
R70_S9	2023-03-07	non-invasive	EMM1.0	0	0	0	0	0	0	0	0	0	0	0	NA	NA	NA	NA	NA	NA	NA	NA
R79_S16	2023-03-09	non-invasive	EMM1.0	0	0	0	0	0	0	0	0	0	0	0	NA	NA	NA	NA	NA	NA	NA	NA
R178_S22	2023-03-26	non-invasive	EMM2.0	0	0	0	0	0	0	0	0	0	0	0	NA	NA	NA	NA	NA	NA	NA	NA
R51_S16	2023-02-24	non-invasive	EMM2.0	0	0	0	0	0	0	0	0	0	0	0	NA	NA	NA	NA	NA	NA	NA	NA
R90_S25	2023-03-11	non-invasive	EMM2.0	0	0	0	0	0	0	0	0	0	0	0	NA	NA	NA	NA	NA	NA	NA	NA
R164_S13	2023-03-25	non-invasive	EMM4.0	0	0	0	0	0	0	0	0	0	0	0	NA	NA	NA	NA	NA	NA	NA	NA
R188_S7	2023-03-27	non-invasive	EMM9.0	0	0	0	0	0	0	0	0	0	0	0	NA	NA	NA	NA	NA	NA	NA	NA
R207_S19	2023-03-30	non-invasive	EMM11.0	0	0	1	1	1	0	0	0	0	1	0	NA	NA	NA	NA	NA	NA	NA	NA
R103_S1	2023-03-13	non-invasive	EMM12.0	0	0	0	0	0	0	0	0	0	0	0	NA	NA	NA	NA	NA	NA	NA	NA
R104_S2	2023-03-13	non-invasive	EMM12.0	0	0	0	0	0	0	0	0	0	0	0	NA	NA	NA	NA	NA	NA	NA	NA
R153_S3	2023-03-23	non-invasive	EMM12.0	0	0	0	0	0	0	0	0	0	0	0	NA	NA	NA	NA	NA	NA	NA	NA
R155_S5	2023-03-23	non-invasive	EMM12.0	0	0	0	0	0	0	0	0	0	0	0	NA	NA	NA	NA	NA	NA	NA	NA
R156_S6	2023-03-23	non-invasive	EMM12.0	0	0	0	0	0	0	0	0	0	0	0	NA	NA	NA	NA	NA	NA	NA	NA
R161_S10	2023-03-24	non-invasive	EMM12.0	0	0	0	0	0	0	0	0	0	0	0	NA	NA	NA	NA	NA	NA	NA	NA
R162_S11	2023-03-24	non-invasive	EMM12.0	0	0	0	0	0	0	0	0	0	0	0	NA	NA	NA	NA	NA	NA	NA	NA
R163_S12	2023-03-24	non-invasive	EMM12.0	1	1	0	0	0	0	0	0	0	0	0	NA	NA	NA	NA	NA	NA	NA	NA
R167_S16	2023-03-25	non-invasive	EMM12.0	0	0	0	0	0	0	0	0	0	0	0	NA	NA	NA	NA	NA	NA	NA	NA
R174_S19	2023-03-26	non-invasive	EMM12.0	0	0	0	0	0	0	0	0	0	0	0	NA	NA	NA	NA	NA	NA	NA	NA
R183_S2	2023-03-27	non-invasive	EMM12.0	0	0	0	0	0	0	0	0	0	0	0	NA	NA	NA	NA	NA	NA	NA	NA
R185_S4	2023-03-27	non-invasive	EMM12.0	0	0	0	0	0	0	0	0	0	0	0	NA	NA	NA	NA	NA	NA	NA	NA
R190_S8	2023-03-28	non-invasive	EMM12.0	0	0	1	0	0	0	0	0	0	1	0	NA	NA	NA	NA	NA	NA	NA	NA
R195_S12	2023-03-29	non-invasive	EMM12.0	0	0	0	0	0	0	0	0	0	0	0	NA	NA	NA	NA	NA	NA	NA	NA
R196_S13	2023-03-29	non-invasive	EMM12.0	0	0	0	0	0	0	0	0	0	0	0	NA	NA	NA	NA	NA	NA	NA	NA
R197_S14	2023-03-29	non-invasive	EMM12.0	0	0	0	0	0	0	0	0	0	0	0	NA	NA	NA	NA	NA	NA	NA	NA
R205_S27	2023-03-30	non-invasive	EMM12.0	0	0	0	0	0	0	0	0	0	0	0	NA	NA	NA	NA	NA	NA	NA	NA
R209_S5	2023-03-30	non-invasive	EMM12.0	0	0	0	0	0	0	0	0	0	0	0	NA	NA	NA	NA	NA	NA	NA	NA
R212_S6	2023-03-30	non-invasive	EMM12.0	0	0	0	0	0	0	0	0	0	0	0	NA	NA	NA	NA	NA	NA	NA	NA
R214_S29	2023-03-30	non-invasive	EMM12.0	0	0	0	0	0	0	0	0	0	0	0	NA	NA	NA	NA	NA	NA	NA	NA
R215_S30	2023-03-30	non-invasive	EMM12.0	0	0	0	0	0	0	0	0	0	0	0	NA	NA	NA	NA	NA	NA	NA	NA
R216_S31	2023-03-30	non-invasive	EMM12.0	0	0	0	0	0	0	0	0	0	0	0	NA	NA	NA	NA	NA	NA	NA	NA
R217_S32	2023-03-30	non-invasive	EMM12.0	0	0	0	0	0	0	0	0	0	0	0	NA	NA	NA	NA	NA	NA	NA	NA
R219_S7	2023-03-31	non-invasive	EMM12.0	0	0	0	0	0	0	0	0	0	0	0	NA	NA	NA	NA	NA	NA	NA	NA
R223_S9	2023-04-01	non-invasive	EMM12.0	0	0	0	0	0	0	0	0	0	0	0	NA	NA	NA	NA	NA	NA	NA	NA
R225_S10	2023-04-01	non-invasive	EMM12.0	0	0	0	0	0	0	0	0	0	0	0	NA	NA	NA	NA	NA	NA	NA	NA
R226_S36	2023-04-02	non-invasive	EMM12.0	0	0	0	0	0	0	0	0	0	0	0	NA	NA	NA	NA	NA	NA	NA	NA
R227_S11	2023-04-02	non-invasive	EMM12.0	0	0	0	0	0	0	0	0	0	0	0	NA	NA	NA	NA	NA	NA	NA	NA
R44_S13	2023-02-21	non-invasive	EMM12.0	0	0	0	0	0	0	0	0	0	0	0	NA	NA	NA	NA	NA	NA	NA	NA
R48_S14	2023-02-22	non-invasive	EMM12.0	0	0	0	0	0	0	0	0	0	0	0	NA	NA	NA	NA	NA	NA	NA	NA
R49_S15	2023-02-22	non-invasive	EMM12.0	0	0	0	0	0	0	0	0	0	0	0	NA	NA	NA	NA	NA	NA	NA	NA
R59_S20	2023-02-26	non-invasive	EMM12.0	0	0	0	0	0	0	0	0	0	0	0	NA	NA	NA	NA	NA	NA	NA	NA
R60_S21	2023-02-26	non-invasive	EMM12.0	0	0	0	0	0	0	0	0	0	0	0	NA	NA	NA	NA	NA	NA	NA	NA
R67_S6	2023-03-05	non-invasive	EMM12.0	0	0	0	0	0	0	0	0	0	0	0	NA	NA	NA	NA	NA	NA	NA	NA
R68_S7	2023-03-05	non-invasive	EMM12.0	0	0	0	0	0	0	0	0	0	0	0	NA	NA	NA	NA	NA	NA	NA	NA
R72_S10	2023-03-07	non-invasive	EMM12.0	0	0	0	0	0	0	0	0	0	0	0	NA	NA	NA	NA	NA	NA	NA	NA
R73_S11	2023-03-07	non-invasive	EMM12.0	0	0	0	0	0	0	0	0	0	0	0	NA	NA	NA	NA	NA	NA	NA	NA
R78_S15	2023-03-09	non-invasive	EMM12.0	0	0	0	0	0	0	0	0	0	0	0	NA	NA	NA	NA	NA	NA	NA	NA
R80_S17	2023-03-09	non-invasive	EMM12.0	0	0	0	0	0	0	0	0	0	0	0	NA	NA	NA	NA	NA	NA	NA	NA
R86_S22	2023-03-10	non-invasive	EMM12.0	0	0	0	0	0	0	0	0	0	0	0	NA	NA	NA	NA	NA	NA	NA	NA
R93_S29	2023-03-12	non-invasive	EMM12.0	0	0	0	0	0	0	0	0	0	0	0	NA	NA	NA	NA	NA	NA	NA	NA
R95_S31	2023-03-12	non-invasive	EMM12.0	0	0	0	0	0	0	0	0	0	0	0	NA	NA	NA	NA	NA	NA	NA	NA
R98_S33	2023-03-12	non-invasive	EMM12.0	0	0	0	0	0	0	0	0	0	0	0	NA	NA	NA	NA	NA	NA	NA	NA
R101_S35	2023-03-13	non-invasive	EMM12.101	0	0	0	0	0	0	0	0	0	0	0	NA	NA	NA	NA	NA	NA	NA	NA
R102_S36	2023-03-13	non-invasive	EMM12.101	0	0	0	0	0	0	0	0	0	0	0	NA	NA	NA	NA	NA	NA	NA	NA
R105_S3	2023-03-14	non-invasive	EMM12.101	0	0	0	0	0	0	0	0	0	0	0	NA	NA	NA	NA	NA	NA	NA	NA
R151_S1	2023-03-22	non-invasive	EMM12.101	0	0	0	0	0	0	0	0	0	0	0	NA	NA	NA	NA	NA	NA	NA	NA
R158_S8	2023-03-23	non-invasive	EMM12.101	0	0	0	0	0	0	0	0	0	0	0	NA	NA	NA	NA	NA	NA	NA	NA
R165_S14	2023-03-25	non-invasive	EMM12.101	0	0	0	0	0	0	0	0	0	0	0	NA	NA	NA	NA	NA	NA	NA	NA
R168_S17	2023-03-25	non-invasive	EMM12.101	0	0	0	0	0	0	0	0	0	0	0	NA	NA	NA	NA	NA	NA	NA	NA
R182_S1	2023-03-27	non-invasive	EMM12.101	0	0	0	0	0	0	0	0	0	0	0	NA	NA	NA	NA	NA	NA	NA	NA
R187_S6	2023-03-27	non-invasive	EMM12.101	0	0	0	0	0	0	0	0	0	0	0	NA	NA	NA	NA	NA	NA	NA	NA
R193_S10	2023-03-28	non-invasive	EMM12.101	0	0	0	0	0	0	0	0	0	0	0	NA	NA	NA	NA	NA	NA	NA	NA
R206_S18	2023-03-30	non-invasive	EMM12.101	0	0	0	0	0	0	0	0	0	0	0	NA	NA	NA	NA	NA	NA	NA	NA
R210_S21	2023-03-30	non-invasive	EMM12.101	0	0	0	0	0	0	0	0	0	0	0	NA	NA	NA	NA	NA	NA	NA	NA
R224_S35	2023-04-01	non-invasive	EMM12.101	0	0	0	0	0	0	0	0	0	0	0	NA	NA	NA	NA	NA	NA	NA	NA
R42_S11	2023-02-21	non-invasive	EMM12.101	0	0	0	0	0	0	0	0	0	0	0	NA	NA	NA	NA	NA	NA	NA	NA
R43_S12	2023-02-21	non-invasive	EMM12.101	0	0	0	0	0	0	0	0	0	0	0	NA	NA	NA	NA	NA	NA	NA	NA
R82_S19	2023-03-09	non-invasive	EMM12.101	0	0	0	0	0	0	0	0	0	0	0	NA	NA	NA	NA	NA	NA	NA	NA
R84_S20	2023-03-10	non-invasive	EMM12.101	0	0	0	0	0	0	0	0	0	0	0	NA	NA	NA	NA	NA	NA	NA	NA
R91_S26	2023-03-11	non-invasive	EMM12.101	0	0	0	0	0	0	0	0	0	0	0	NA	NA	NA	NA	NA	NA	NA	NA
R92_S27	2023-03-11	non-invasive	EMM12.101	0	0	0	0	0	0	0	0	0	0	0	NA	NA	NA	NA	NA	NA	NA	NA
R192_S2	2023-03-28	non-invasive	EMM12.19	0	0	0	0	0	0	0	0	0	0	0	NA	NA	NA	NA	NA	NA	NA	NA
R85_S21	2023-03-10	non-invasive	EMM12.19	0	0	0	0	0	0	0	0	0	0	0	NA	NA	NA	NA	NA	NA	NA	NA
R152_S2	2023-03-23	non-invasive	EMM12.35	0	0	0	0	0	0	0	0	0	0	0	NA	NA	NA	NA	NA	NA	NA	NA
R204_S26	2023-03-30	non-invasive	EMM12.35	0	0	0	0	0	0	0	0	0	0	0	NA	NA	NA	NA	NA	NA	NA	NA
R96_S32	2023-03-12	non-invasive	EMM12.35	0	0	0	0	0	0	0	0	0	0	0	NA	NA	NA	NA	NA	NA	NA	NA
R220_S33	2023-03-31	non-invasive	EMM12.37	0	0	0	0	0	0	0	0	0	0	0	NA	NA	NA	NA	NA	NA	NA	NA
R58_S19	2023-02-26	non-invasive	EMM12.37	0	0	0	0	0	0	0	0	0	0	0	NA	NA	NA	NA	NA	NA	NA	NA
R157_S7	2023-03-23	non-invasive	EMM12.8	0	0	0	0	0	0	0	0	0	0	0	NA	NA	NA	NA	NA	NA	NA	NA
R177_S21	2023-03-26	non-invasive	EMM12.8	0	0	0	0	0	0	0	0	0	0	0	NA	NA	NA	NA	NA	NA	NA	NA
R186_S5	2023-03-27	non-invasive	EMM12.8	0	0	0	0	0	0	0	0	0	0	0	NA	NA	NA	NA	NA	NA	NA	NA
R201_S17	2023-03-30	non-invasive	EMM12.8	0	0	0	0	0	0	0	0	0	0	0	NA	NA	NA	NA	NA	NA	NA	NA
R202_S3	2023-03-30	non-invasive	EMM12.8	0	0	0	0	0	0	0	0	0	0	0	NA	NA	NA	NA	NA	NA	NA	NA
R203_S4	2023-03-30	non-invasive	EMM12.8	0	0	0	0	0	0	0	0	0	0	0	NA	NA	NA	NA	NA	NA	NA	NA
R213_S28	2023-03-30	non-invasive	EMM12.8	0	0	0	0	0	0	0	0	0	0	0	NA	NA	NA	NA	NA	NA	NA	NA
R222_S8	2023-03-31	non-invasive	EMM12.8	0	0	0	0	0	0	0	0	0	0	0	NA	NA	NA	NA	NA	NA	NA	NA
R41_S10	2023-02-21	non-invasive	EMM12.8	0	0	0	0	0	0	0	0	0	0	0	NA	NA	NA	NA	NA	NA	NA	NA
R69_S8	2023-03-07	non-invasive	EMM12.8	0	0	0	0	0	0	0	0	0	0	0	NA	NA	NA	NA	NA	NA	NA	NA
R76_S13	2023-03-08	non-invasive	EMM12.8	0	0	0	0	0	0	0	0	0	0	0	NA	NA	NA	NA	NA	NA	NA	NA
R77_S14	2023-03-09	non-invasive	EMM12.8	0	0	0	0	0	0	0	0	0	0	0	NA	NA	NA	NA	NA	NA	NA	NA
R81_S18	2023-03-09	non-invasive	EMM12.8	0	0	0	0	0	0	0	0	0	0	0	NA	NA	NA	NA	NA	NA	NA	NA
R194_S11	2023-03-28	non-invasive	EMM22.0	0	0	0	0	0	0	0	0	0	0	0	NA	NA	NA	NA	NA	NA	NA	NA
R228_S37	2023-04-02	non-invasive	EMM22.0	0	0	0	0	0	0	0	0	0	0	0	NA	NA	NA	NA	NA	NA	NA	NA
R160_S9	2023-03-24	non-invasive	EMM28.0	0	0	0	0	0	0	0	0	0	0	0	NA	NA	NA	NA	NA	NA	NA	NA
R166_S15	2023-03-25	non-invasive	EMM28.0	0	0	0	0	0	0	0	0	0	0	0	NA	NA	NA	NA	NA	NA	NA	NA
R176_S20	2023-03-26	non-invasive	EMM28.0	0	0	0	0	0	0	0	0	0	0	0	NA	NA	NA	NA	NA	NA	NA	NA
R179_S23	2023-03-26	non-invasive	EMM28.0	0	0	0	0	0	0	0	0	0	0	0	NA	NA	NA	NA	NA	NA	NA	NA
R189_S1	2023-03-27	non-invasive	EMM28.0	0	0	0	0	0	0	0	0	0	0	0	NA	NA	NA	NA	NA	NA	NA	NA
R208_S20	2023-03-30	non-invasive	EMM28.0	0	0	0	0	0	0	0	0	0	0	0	NA	NA	NA	NA	NA	NA	NA	NA
R62_S5	2023-02-26	non-invasive	EMM28.0	0	0	0	0	0	0	0	0	0	0	0	NA	NA	NA	NA	NA	NA	NA	NA
R211_S22	2023-03-30	non-invasive	EMM58.0	0	0	1	0	0	0	0	0	1	0	0	NA	NA	NA	NA	NA	NA	NA	NA
R88_S24	2023-03-10	non-invasive	EMM58.0	0	0	1	0	0	0	0	0	1	0	0	NA	NA	NA	NA	NA	NA	NA	NA
R87_S23	2023-03-10	non-invasive	EMM75.0	0	0	0	0	0	0	0	0	0	0	0	NA	NA	NA	NA	NA	NA	NA	NA
R61_S22	2023-02-26	non-invasive	EMM77.0	0	0	0	0	0	0	0	0	1	0	1	NA	NA	NA	NA	NA	NA	NA	NA
R221_S34	2023-03-31	non-invasive	EMM81.0	0	0	1	1	1	0	0	0	0	1	0	NA	NA	NA	NA	NA	NA	NA	NA
R52_S17	2023-02-24	non-invasive	EMM81.0	0	0	1	1	1	0	0	0	0	1	0	NA	NA	NA	NA	NA	NA	NA	NA
R100_S34	2023-03-13	non-invasive	EMM82.0	0	0	0	0	0	0	0	0	0	0	0	NA	NA	NA	NA	NA	NA	NA	NA
R180_S24	2023-03-26	non-invasive	EMM87.0	0	0	0	0	0	0	0	0	0	0	0	NA	NA	NA	NA	NA	NA	NA	NA
R154_S4	2023-03-23	non-invasive	EMM89.0	0	0	0	0	0	0	0	0	0	0	0	NA	NA	NA	NA	NA	NA	NA	NA
R169_S18	2023-03-25	non-invasive	EMM89.0	0	0	0	0	0	0	0	0	0	0	0	NA	NA	NA	NA	NA	NA	NA	NA
R181_S25	2023-03-26	non-invasive	EMM89.0	0	0	1	0	0	0	0	0	0	1	0	NA	NA	NA	NA	NA	NA	NA	NA
R184_S3	2023-03-27	non-invasive	EMM89.0	0	0	0	0	0	0	0	0	0	0	0	NA	NA	NA	NA	NA	NA	NA	NA
R94_S30	2023-03-12	non-invasive	EMM89.0	0	0	0	0	0	0	0	0	0	0	0	NA	NA	NA	NA	NA	NA	NA	NA
